# Supplementary material for: Simple and complex retinal dystrophies are associated with profoundly different disease networks
Source: Sci Rep. 2017 Jan 31;7:41835. doi: 10.1038/srep41835 (PMC5282568; doi:10.1038/srep41835)
Supplement: Supplementary Table S1 [file srep41835-s2.xls]

## Sheet: Sheet1
Supplementary Table S1. Disease associations of 208 genes related to retinal dystrophies (RD), functional classification and expression levels in retinal cell types.
	Rare monogenic RD								Rare monogenic RD								Complex age related RD		Non-retinal disease phenotypes													Gene expression RNAseq Whitmore et al, 2014
	Non-syndromic								Syndromic
Gene	Retinitis pigmentosa (RP)	Congenital stationary night blindness	Cone or cone-rod dystrophy (CORD)	Leber congenital amaurosis (LCA)	Macular dystrophy	Choroideremia	X-linked retinoschisis	Gyrate atrophy	Usher syndrome	Bardet-Biedl syndrome (oligogenic)	Alport syndrome	Joubert syndrome	Cockayne syndrome	Refsum disease	Autosomal dominant cerebellar ataxia type 7	Norrie disease	Age-related macular Degeneration		Metabolism	Coronary artery disease	Kidney	Blood system	Neuronal	Diabetes	Heart	Immune System	Skin	Developmental	Cancer	Other		RETINA_MAC_1	RETINA_MAC_2	RETINA_MAC_3	RETINA_MAC_4	RETINA_NAS_1	RETINA_NAS_2	RETINA_NAS_3	RETINA_NAS_4	RETINA_TMP_1	RETINA_TMP_2	RETINA_TMP_3	RETINA_TMP_4	RPECHOR_MAC_1	RPECHOR_MAC_2	RPECHOR_MAC_3	RPECHOR_MAC_4	RPECHOR_NAS_1	RPECHOR_NAS_2
ABCA1																	AMD (Fritsche, L. G. et al. (2016) )		HDL deficiency, type 2/ Tangier disease	{Coronary artery disease in familial hypercholesterolemia, protection against}												0.556829	0.192187	0.456379	0.462879	0.819127	0.459814	1.08596	0.746417	1.58763	0.373247	1.68492	0.530407	0.428486	0	0.359719	0.32604	1.03572	0
ABCA4	Retinitis pigmentosa 19		Cone-rod dystrophy 3		Stargardt disease 1/ Fundus flavimaculatus												{Macular degeneration, age-related, 2}/ AMD (Fritsche, L. G. et al. (2016) )															165.099	361.954	273.33	378.222	282.006	406.36	439.916	377.46	365.929	390.522	356.805	590.012	20.9483	88.4946	37.672	114.898	41.7177	181.563
ABCA7																	AMD (Fritsche, L. G. et al. (2016) )															75.3542	98.0921	61.7292	109.922	115.104	126.643	89.0474	139.59	131.713	121.198	80.1848	206.237	24.6912	12.4535	12.7602	20.0616	16.1869	21.5315
ACAD10																	AMD (Fritsche, L. G. et al. (2016) )															7.01041	6.40386	9.28015	8.61012	7.5567	6.73381	8.53901	11.1812	7.91394	6.34778	12.4936	11.5848	8.55252	6.4626	11.2247	8.78433	6.06393	11.6202
ACE																	AMD (Fritsche, L. G. et al. (2016) )				Renal tubular dysgenesis	[Angiotensin I-converting enzyme, benign serum increase]/ {Stroke, hemorrhagic}	{Alzheimer disease, susceptibility to}	{Microvascular complications of diabetes 3}	{Myocardial infarction, susceptibility to}	{SARS, progression of}						1.81401	1.33042	1.37396	1.34836	1.31502	1.17247	1.17892	1.27073	1.23616	1.08835	1.36796	0.608731	0.835019	0.997325	2.36619	1.60779	0.935115	0.66497
ADAM9			Cone-rod dystrophy 9																													16.3001	21.7076	19.0466	16.3027	18.3904	23.12	19.0123	18.3445	18.8922	25.9538	18.2565	18.3424	50.1992	42.0876	22.4515	42.4944	55.487	46.3884
ADAMTS9																	AMD (Fritsche, L. G. et al. (2016) )															0.234371	0.224167	0.208803	0.216982	0.333369	0.274406	0.260903	0.308747	0.230172	0.272115	0.365688	0.215143	1.13629	2.40303	0.472411	3.17642	5.67636	7.67249
AHI1												Joubert syndrome-3																				18.5422	37.3664	29.8481	25.3793	26.2069	47.7749	31.2969	26.439	26.1742	49.2253	26.9619	33.8187	7.40829	6.19125	7.04443	5.40753	5.67027	7.28778
AIPL1	Retinitis pigmentosa, juvenile		Cone-rod dystrophy	Leber congenital amaurosis 4																												495.866	938.345	737.865	739.005	929.464	1081.57	979.778	766.711	1068.82	1243.65	910.736	1253.44	2.34584	0.934614	5.66379	0.829791	1.17647	62.8909
APOE																	{?Macular degeneration, age-related}/ AMD (Fritsche, L. G. et al. (2016) )		Hyperlipoproteinemia, type III/ Lipoprotein glomerulopathy/ Sea-blue histiocyte disease				Alzheimer disease-2		{Myocardial infarction susceptibility}							388.566	186.16	224.245	196.677	474.71	218.76	366.073	277.272	635.715	191.864	461.637	208.272	369.719	148.975	108.015	139.061	580.951	210.333
ARHGAP21																	AMD (Fritsche, L. G. et al. (2016) )															25.0256	36.2346	33.0301	37.046	23.1989	35.0463	31.0749	43.2793	22.3497	32.775	38.57	36.003	12.0838	21.2716	21.9181	18.3547	13.2373	18.8221
ARL6	?Retinitis pigmentosa 55									Bardet-Biedl syndrome 3/ {Bardet-Biedl syndrome 1, modifier of}																						17.3758	20.2137	20.2481	15.273	21.3954	24.1317	21.754	14.7908	22.2299	26.8064	17.8289	21.851	6.15877	4.87741	3.89042	3.96267	4.21773	4.43393
ARMS2																	{Macular degeneration, age-related, 8}/ AMD (Fritsche, L. G. et al. (2016) )															0	0.129984	0	0.223469	0.125821	0.065109	0.165363	0.132101	0.139994	0	0.16668	0.448681	0	0	0.093687	0	0	0
ATXN7															Spinocerebellar ataxia 7																	7.97087	10.6979	9.20585	7.99272	9.44884	12.1607	9.26735	9.18157	9.03173	11.3055	7.70784	10.3438	6.10962	11.3356	4.51199	9.71436	5.89279	10.1662
ASPM																	AMD (Fritsche, L. G. et al. (2016) )						Microcephaly 5, primary, autosomal recessive									0.0296081	0.00695165	0.0133467	0.0400349	0.0275194	0.0139714	0.0443095	0.0120586	0.0219136	0.00997845	0.035675	0.0216975	0.239347	0.0459873	0.059847	0.0797779	0.173137	0.0669602
B3GLCT																	AMD (Fritsche, L. G. et al. (2016) )															no info
BAIAP2L2																	AMD (Fritsche, L. G. et al. (2016) )															2.04321	2.24052	1.68667	2.23919	2.43233	2.89559	2.74264	3.4803	1.80071	1.39605	2.66426	2.36119	2.98507	9.21983	3.48034	5.07107	2.40058	11.6176
BBS1										Bardet-Biedl syndrome 1																						15.4166	21.1022	21.0574	18.1029	18.6832	23.8796	26.3069	21.7535	20.9597	23.9823	29.934	24.8542	12.3116	17.6214	14.8239	13.8831	15.536	18.3624
BBS2	Retinitis pigmentosa 74									Bardet-Biedl syndrome 2																						31.7193	42.0028	50.8855	36.5035	32.8057	42.3984	49.6592	39.0078	34.375	42.5672	55.5844	41.4429	14.7805	28.4861	30.3957	21.9437	16.2388	27.6699
BBS4										Bardet-Biedl syndrome 4																						18.3427	31.6023	34.0945	29.7918	25.3705	35.2113	39.5096	26.4812	27.2952	35.5421	39.5295	38.4708	8.7045	16.0031	12.5391	16.2882	10.2399	22.1102
BBS5										Bardet-Biedl syndrome 5																						21.9535	30.2864	27.4025	25.0246	33.5128	36.923	34.5367	27.6228	36.1909	36.1384	31.4614	38.3237	13.3461	10.6163	12.7601	10.5212	12.3208	15.7303
BBS7										Bardet-Biedl syndrome 7																						28.9623	37.7934	42.7463	35.4559	36.9388	45.1752	43.8874	35.504	35.9703	44.321	36.3502	48.9201	8.45947	6.18968	6.92699	6.13217	7.04563	7.38812
BBS10										Bardet-Biedl syndrome 10																						8.8155	8.7087	9.23769	6.74598	9.69294	8.91429	7.94153	7.04714	8.8927	9.61789	7.61992	7.67455	8.95417	10.0938	9.19623	6.69614	7.89917	6.07973
BBS12										Bardet-Biedl syndrome 12																						8.0122	13.2302	11.8963	9.21843	11.5415	15.6315	13.8954	9.57918	13.0389	17.0613	11.2626	12.6033	2.00131	2.00875	2.20686	2.46039	2.39355	2.98514
BCAR1																	AMD (Fritsche, L. G. et al. (2016) )															15.6929	9.47283	9.45359	10.6525	14.2012	10.2718	10.2956	12.9992	13.9798	9.46111	11.2091	10.1406	37.2719	27.5948	22.8358	25.0747	33.2139	30.2426
BCO1																	AMD (Fritsche, L. G. et al. (2016) )															no info
BEST1	Retinitis pigmentosa, concentric/ Retinitis pigmentosa-50		Microcornea, rod-cone dystrophy, cataract, and posterior staphyloma		Macular dystrophy, vitelliform, 2	Vitreoretinochoroidopathy											AMD (Fritsche, L. G. et al. (2016) )															3.04821	25.1658	5.22734	12.4591	5.4736	24.2262	6.62969	13.5267	5.06114	13.4196	6.85526	23.6489	112.029	1153.96	99.6253	1106.19	314.57	1877.45
C2																	{Macular degeneration, age-related, 14, reduced risk of} / AMD (Fritsche, L. G. et al. (2016) )									C2 deficiency						0.955446	0.936024	0.826412	0.974282	0.626299	0.931461	0.955243	1.33103	0.452451	0.743568	0.729345	0.640569	29.09	10.1571	24.796	22.5976	26.9455	6.89256
C2ORF71	Retinitis pigmentosa 54																															19.6384	31.0746	22.3551	21.6631	30.5676	33.9686	21.6474	20.5594	34.3334	39.9625	16.2597	30.6293	0.123403	1.50517	0.194357	1.64858	0.629794	3.78587
C20orf85																	AMD (Fritsche, L. G. et al. (2016) )															0	0	0	0	0	0	0	0	0	0	0	0	0	0	0	0	0	0
C3																	{Macular degeneration, age-related, 9}/ AMD (Fritsche, L. G. et al. (2016) )					{Hemolytic uremic syndrome, atypical, susceptibility to, 5}				C3 deficiency						4.5151	13.7114	9.33257	11.8283	4.98072	16.1304	17.8209	14.4491	8.33517	14.7113	5.73802	11.2146	399.797	69.6803	97.4893	87.8996	485.226	45.7831
C8ORF37	Retinitis pigmentosa 64		Cone-rod dystrophy 16																													2.58512	3.77631	2.75191	2.4432	3.24095	4.15757	3.21256	3.16319	3.36221	4.1832	2.71893	3.43899	0.538222	1.48671	1.2995	1.20583	0.80912	1.77168
C9																	{Macular degeneration, age-related, 15, susceptibility to}/ AMD (Fritsche, L. G. et al. (2016) )									C9 deficiency						0	0	0.0186062	0	0.0293351	0	0	0	0	0	0	0	0	0	0	0	0	0
CA4	Retinitis pigmentosa 17																															0	0.141662	0.143207	0.0541406	0.0407801	0.142087	0.180334	0.0961422	0.14188	0	0.0605585	0.130363	45.5998	136.023	100.573	96.676	37.6153	93.6767
CABP4			Cone-rod synaptic disorder, congenital nonprogressive																													33.9967	70.0403	71.2061	55.8652	66.7499	78.8035	96.5707	61.1029	75.2223	85.7955	81.285	88.7466	1.06298	0.645371	1.21871	0.674065	0.829998	4.27091
CACNA1F		Night blindness, congenital stationary (incomplete), 2A, X-linked																														57.2781	108.67	78.2047	111.822	106.745	129.767	117.995	137.015	126.616	126.608	113.596	199.233	0.834042	3.19749	2.0836	2.98546	0.838565	13.1657
CACNA2D4			Retinal cone dystrophy 4																													0.406153	0.309462	0.394323	0.532246	0.533406	0.310539	0.492498	0.31527	0.323796	0.589075	0.347333	0.320312	0.0513186	0.0563364	0.112272	0.0490967	0	0
CD46																	AMD (Fritsche, L. G. et al. (2016) )					{Hemolytic uremic syndrome, atypical, susceptibility to, 2}										28.0278	46.9731	41.5806	37.6748	37.3647	53.4566	46.184	41.4971	38.5707	57.8637	41.7209	47.7514	53.0653	91.204	61.4858	83.6342	75.751	95.0148
CDH23									Usher syndrome, type 1D														Deafness, autosomal recessive 12									12.183	13.1879	18.1182	15.3933	17.2409	17.6835	25.4464	33.5156	19.911	18.442	48.9688	21.5683	3.60626	10.9453	19.2866	5.02961	1.82607	7.55608
CDHR1	Retinitis pigmentosa 65		Cone-roddystrophy 15		Macular corneal dystrophy																											146.14	275.411	209.741	233.678	276.672	352.891	278.18	282.267	294.396	357.671	239.597	414.96	2.60819	32.5684	1.87969	22.2278	9.89596	67.9855
CEP290				Leber congenital amaurosis 10						?Bardet-Biedl syndrome 14		Joubert syndrome 5																		Meckel syndrome 4/ Senior-Loken syndrome 6		4.77382	10.2367	11.5378	7.72556	6.222	11.2224	12.1808	10.0253	5.7225	11.9698	9.84051	11.126	2.58963	4.55281	5.01316	3.47015	2.53614	3.79399
CERKL	Retinitis pigmentosa 26																															7.45946	13.741	15.6468	11.1876	17.2551	18.2416	19.6197	14.1259	16.8575	18.1653	17.6369	19.4822	2.14913	1.09803	1.87378	2.42717	1.48744	1.80993
CETP																	AMD (Fritsche, L. G. et al. (2016) )		Hyperalphalipoproteinemia/ [High density lipoprotein cholesterol level QTL 10]													0	0	0.06069	0	0	0.0703827	0	0.0691802	0.0869096	0.0738878	0	0.0935876	12.2417	4.89378	8.4919	21.3711	8.80276	4.48538
CFB																	{Macular degeneration, age-related, 14, reduced risk of}/ AMD (Fritsche, L. G. et al. (2016) )					{Hemolytic uremic syndrome, atypical, susceptibility to, 4}				?Complement factor B deficiency						1.4891	1.66349	2.11964	1.84805	1.5926	1.60354	3.02776	8.12508	1.34711	1.98423	9.09323	2.15563	116.083	11.4034	22.1012	24.0578	117.41	10.8554
CFH																	{Macular degeneration, age-related, 4}/ AMD (Fritsche, L. G. et al. (2016) )					{Hemolytic uremic syndrome, atypical, susceptibility to, 1}				Complement factor H deficiency						3.76762	4.51079	5.52078	5.96977	3.75208	3.29686	3.68548	3.57183	3.23642	2.24405	2.31822	3.81664	257.464	258.948	184.861	235.826	240.733	196.585
CFHR1																	{Macular degeneration, age-related, reduced risk of}/ AMD (Fritsche, L. G. et al. (2016) )					{Hemolytic uremic syndrome, atypical, susceptibility to}										0.0938661	0.147149	0.0416698	0	0.0281977	0.0369237	0	0	0.0621534	0.046685	0.141556	0	0.0407707	0	0.0534224	0	0.0389284	0.235371
CFHR2																	AMD (Fritsche, L. G. et al. (2016) )															0	0	0	0	0	0	0	0	0	0	0	0	0	0	0	0	0	0
CFHR3																	{Macular degeneration, age-related, reduced risk of}/ AMD (Fritsche, L. G. et al. (2016) )					{Hemolytic uremic syndrome, atypical, susceptibility to}										0	0	0	0	0.0593447	0	0	0	0	0	0	0	0.0425656	0.140859	0.369435	0.0818845	0.0344004	0
CFHR4																	AMD (Fritsche, L. G. et al. (2016) )															0.0317962	0	0	0.0374423	0.0295736	0	0	0	0.0940226	0	0	0	0	0.0951601	0.0474572	0	0	0
CFHR5																	AMD (Fritsche, L. G. et al. (2016) )				Nephropathy due to CFHR5 deficiency											0	0	0	0	0	0	0	0	0	0	0	0	0	0	0	0	0	0
CFI																	{Macular degeneration, age-related, 13, susceptibility to}/ AMD (Fritsche, L. G. et al. (2016) )					{Hemolytic uremic syndrome, atypical, susceptibility to, 3}				Complement factor I deficiency						9.82647	16.3684	18.7731	15.198	19.2799	23.8093	35.2985	41.7002	20.1942	26.3533	46.8668	19.4019	40.5264	51.1672	57.7523	57.2422	58.3531	70.005
CHM						Choroideremia																										8.28425	7.0486	9.90367	5.94992	8.6024	6.75694	9.64952	6.8683	7.48332	7.37432	10.2886	4.47437	7.40665	8.91574	8.10116	8.51913	8.64212	8.5504
CHST6					Macular corneal dystrophy																											0.0904717	0.179023	0.209554	0.269228	0.0942221	0.254568	0.16526	0.201896	0.170565	0.203677	0.0554395	0.136253	0.30145	0.0631648	0.0993897	0.102533	0.161845	0.0395271
CLRN1	Retinitis pigmentosa 61								Usher syndrome, type 3A																							3.43932	3.65205	6.55585	5.63793	3.74196	4.95155	7.34106	9.76032	5.05561	5.00844	7.6935	5.95592	0	0	0.0403178	0	0	0.363976
CNGA1	Retinitis pigmentosa 49																															85.4991	206.98	185.588	159.154	164.845	226.794	237.339	158.278	192.798	262.072	208.682	254.424	0.464529	0.277949	1.05457	0.283235	0.135271	13.5742
CNGB1	Retinitis pigmentosa 45																															209.732	446.751	439.809	598.794	383.165	524.098	646.4	622.037	484.857	508.796	513.997	1152.16	1.31134	0.41891	3.00693	0.882389	0.814664	35.68
CNGB3					Macular degeneration, juvenile																											11.6607	13.1045	18.0401	12.5779	13.0954	14.6153	14.4426	11.8314	13.0242	13.9984	12.965	10.7405	1.39743	38.5925	0.897026	27.3371	17.2572	52.4971
CNN2																	AMD (Fritsche, L. G. et al. (2016) )															7.20795	4.18041	6.5666	8.04847	8.38489	3.38629	6.96783	6.96855	8.90342	4.106	8.14434	8.90213	123.698	62.8154	76.6262	53.5642	123.155	53.7402
CNNM4			Jalili syndrome																													37.051	54.0972	42.032	46.212	43.9963	54.9343	50.0255	44.1054	48.8792	59.7639	49.279	58.8361	4.76793	3.69862	5.15409	5.68412	5.72209	7.12266
COL10A1																	AMD (Fritsche, L. G. et al. (2016) )											Metaphyseal chondrodysplasia, Schmid typ				0.0138311	0.106241	0.0751893	0.0304949	0.153079	0.246677	0.296271	0.461317	0.106825	0.370938	1.09099	0.0916585	0.542993	19.2797	6.78326	3.93809	3.34763	2.47245
COL4A3											Alport syndrome						AMD (Fritsche, L. G. et al. (2016) )				Hematuria, benign familial											18.9873	33.1283	22.2324	22.9751	17.649	27.8666	11.9891	18.5298	13.1768	23.699	11.4389	22.9232	2.9679	18.8494	3.11824	17.8422	4.12871	21.9781
COL4A4											Alport syndrome										Hematuria, familial benign											8.55768	11.0124	8.07272	8.8116	6.60164	8.28902	3.94075	5.33456	4.78719	7.82221	2.74318	6.82187	2.40286	2.22657	2.00884	2.15921	1.48432	2.27702
COL4A5											Alport syndrome																					1.32212	2.99605	2.2421	3.04879	1.58089	3.63794	2.73519	4.64161	1.96209	2.95165	4.60084	3.93356	3.6841	4.25085	5.8865	5.04585	2.95032	4.29699
COL8A1																	AMD (Fritsche, L. G. et al. (2016) )															0.338681	1.66532	0.342936	0.810379	0.670659	1.65638	0.444232	0.781841	0.781096	0.84186	0.13263	0.718541	47.0146	100.485	26.5563	94.5127	72.4842	80.3692
CRB1	Retinitis pigmentosa-12, autosomal recessive			Leber congenital amaurosis 8		Pigmented paravenous chorioretinal atrophy																										16.948	28.5759	25.483	18.1999	26.8213	40.0991	24.8786	26.9159	26.1228	43.6366	30.3619	25.3908	0.0130113	0.176512	0.205014	0.0894791	0.0548012	1.87391
CRX			Cone-rod retinal dystrophy-2	Leber congenital amaurosis 7																												89.1451	197.772	241.684	173.929	158.265	217.31	353.609	196.087	181.753	247.553	309.554	281.916	3.87763	52.0275	11.2634	33.498	11.654	92.8857
CST3																	Macular degeneration, age-related, 11/ AMD (Fritsche, L. G. et al. (2016) )						Cerebral amyloid angiopathy									80.4491	139.955	80.7498	99.7554	70.2747	130.083	106.711	103.402	94.3917	76.2842	92.9818	103.628	859.854	3215.56	772.387	3393.43	2764.47	8077.5
CTRB1																	AMD (Fritsche, L. G. et al. (2016) )															0	0	0	0	0	0	0	0	0	0	0	0	0	0	0	0	0	0
CTRB2																	AMD (Fritsche, L. G. et al. (2016) )															0	0	0	0	0	0	0	0	0	0	0	0	0	0	0	0	0	0.0918824
CX3CR1																	{Macular degeneration, age-related, 12}/ AMD (Fritsche, L. G. et al. (2016) )			{Coronary artery disease, resistance to}						{Rapid progression to AIDS from HIV1 infection}						0.537974	0.550284	0.734629	0.437151	0.68191	0.368768	0.593416	0.673093	0.379887	0.286487	0.724061	0.330931	0.993111	1.31867	0.824511	1.47229	0.563406	1.04105
CXCR1																	AMD (Fritsche, L. G. et al. (2016) )									{AIDS, slow progression to}						0.0208469	0.0178996	0	0.0616131	0	0.0179889	0	0.018274	0	0.0227148	0.022963	0.049393	0.57782	4.07593	0.339604	3.03458	0.453414	2.03748
DDR1																	AMD (Fritsche, L. G. et al. (2016) )															30.4676	34.7498	40.9873	38.6944	46.2755	45.3519	71.3891	75.843	59.5321	50.1501	106.547	46.3649	30.1364	11.4759	20.9165	17.3134	27.502	9.32481
DFNB31									Usher syndrome, type 2D																							13.1385	30.4874	16.689	26.7444	24.8079	39.8016	30.3322	31.5292	25.1935	34.8384	30.4383	44.2696	8.62428	11.6326	17.4312	19.2617	8.48499	15.6026
DHDDS	Retinitis pigmentosa 59																															14.7034	21.2134	16.7861	17.8618	18.6352	24.2496	20.5109	18.4893	21.5522	24.5653	20.1528	26.6827	10.0242	11.8603	8.67792	10.9747	12.1947	21.4319
ELOVL4					Stargardt disease 3												AMD (Fritsche, L. G. et al. (2016) )						?Spinocerebellar ataxia 34				Ichthyosis, spastic quadriplegia, and mental retardation					97.6778	166.534	163.41	137.701	151.137	168.684	189.826	128.095	158.34	192.783	161.718	193.836	1.8401	2.77523	1.94762	3.03912	1.97311	14.3704
EPHX1																	AMD (Fritsche, L. G. et al. (2016) )											?Fetal hydantoin syndrome		Diphenylhydantoin toxicity/ Hypercholanemia, familial/ {Preeclampsia, susceptibility to}		18.5125	23.3962	22.3085	26.0492	23.484	24.167	26.4759	31.5208	25.6937	22.6382	28.8711	27.9563	74.9491	166.454	129.431	157.62	91.1258	184.305
ERCC6													Cockayne syndrome, type B				{Macular degeneration, age-related, susceptibility to 5}/ AMD (Fritsche, L. G. et al. (2016) )						Cerebrooculofacioskeletal syndrome 1				De Sanctis-Cacchione syndrome/ UV-sensitive syndrome 1		{Lung cancer, susceptibility to}			4.29584	5.82085	5.96909	4.63904	5.58862	6.17347	4.74411	5.52237	4.65294	6.65731	4.72733	5.26516	2.3739	6.13429	3.58993	5.76643	2.84494	6.82074
ERCC8													Cockayne syndrome, type A														UV-sensitive syndrome 2					4.45833	4.99596	4.95114	5.26859	4.22893	5.02962	4.51805	4.31681	4.19104	6.31444	4.31743	5.49073	4.87682	4.96788	5.10483	5.23445	4.59768	4.46836
EYS	Retinitis pigmentosa 25																															5.93975	10.4308	12.9114	5.82623	11.8597	16.7505	12.1852	8.21203	12.3243	17.1986	11.2316	12.7558	0.0465484	0.0756056	0.0917138	0.0406855	0.0576046	0.755088
F13B																	AMD (Fritsche, L. G. et al. (2016) )					Factor XIIIB deficiency										0	0	0	0	0	0	0	0	0	0	0	0	0	0	0	0	0	0
FAM161A	Retinitis pigmentosa 28																															18.458	37.4699	25.7476	29.7853	37.0979	48.1685	31.5024	36.388	43.6747	54.1039	28.0061	53.1014	2.92017	20.4264	4.35189	21.9026	7.74435	29.9215
FBLN5																	Macular degeneration, age-related, 3/ AMD (Fritsche, L. G. et al. (2016) )										Cutis laxa, autosomal dominant 2/ Cutis laxa, autosomal recessive, type IA					0.348989	1.13392	0.258693	0.473088	0.852727	0.723256	0.353434	1.58135	0.784371	0.328278	0.602057	0.862694	69.4987	102.327	136.978	85.639	87.1512	106.984
FBLN6																	AMD (Fritsche, L. G. et al. (2016) )															no info
FILIP1L																	AMD (Fritsche, L. G. et al. (2016) )															2.65291	3.97482	3.51754	2.46003	3.03138	5.08418	4.00925	4.06789	2.55574	5.25213	3.44109	2.96252	10.2126	24.0389	30.6066	16.0057	9.85828	14.0975
FSCN2	Retinitis pigmentosa 30																															19.2213	27.659	18.986	23.9928	35.9744	33.8875	24.8637	24.522	43.1584	35.5406	20.5829	38.13	0.0970407	0.0411994	0.241719	0.0516925	0.301244	1.19066
GNAT1		Night blindness, congenital stationary, autosomal dominant 3																														512.683	897.034	822.511	865.877	954.42	1054.57	1219.99	890.252	1159.15	1155.04	1087.29	1440	1.97261	0.741588	5.65254	0.999165	1.04873	61.5857
GPR98									Usher syndrome, type 2C																					Febrile seizures, familial, 4		5.08462	9.34654	7.48612	9.19568	6.5985	10.9671	9.22994	10.1247	7.06136	11.8879	7.68794	11.7289	0.11295	0.653741	0.0915113	0.331835	0.269938	1.14739
GPR179		Night blindness, congenital stationary (complete), 1E, autosomal recessive																														10.7648	16.6967	17.6015	14.5759	12.8045	16.5841	12.9585	17.1048	12.3088	17.6254	11.571	15.2159	0.0287598	0.0496365	0.0310876	0.0542894	0.0253802	0.804479
GPX4																	AMD (Fritsche, L. G. et al. (2016) )															237.167	208.135	194.394	247.356	236.024	213.277	209.88	227.73	270.24	212.958	254.306	248.427	348.885	474.759	329.136	488.528	455.309	889.182
GRK1		Oguchi disease-2																														83.26	133.635	116.457	103.997	134.06	179.893	151.124	124.154	144.796	176.976	122.045	198.162	0.187359	0.332303	0.527124	0.330682	0.296366	9.25991
GRM6		Night blindness, congenital stationary (complete), 1B, autosomal recessive																														26.1714	49.632	53.5714	39.4538	31.3526	58.4658	39.7762	54.6983	26.2591	54.4863	37.0253	57.9035	0.0912329	0.0507223	0.243976	0.132982	0.10266	2.75594
GUCA1A			Cone-rod dystrophy 14/ Cone dystrophy-3																													432.807	691.427	657.155	687.226	614.454	729.758	870.206	632.719	768.73	809.278	838.143	969.859	1.8795	0.558037	4.28142	0.63921	0.67139	46.2722
GUCA1B	Retinitis pigmentosa 48																															225.329	404.708	345.433	394.009	304.673	414.651	420.647	393.351	372.421	456.939	415.375	502.319	2.37448	0.835494	3.28281	1.13194	1.23287	26.4842
GUCY2D			Cone-rod dystrophy 6	Leber congenital amaurosis 1																												48.6212	72.4742	52.2967	72.5377	78.2034	88.7244	67.4528	72.9512	89.8208	89.3343	55.1627	130.76	0.577211	1.3949	0.852823	2.13432	2.54915	6.80707
HMCN1																	{Macular degeneration, age-related, 1}/ AMD (Fritsche, L. G. et al. (2016) )															0.273473	0.157423	0.434406	0.151026	0.279803	0.210563	0.29904	0.343024	0.225677	0.228244	0.122962	0.367932	1.44321	1.61337	3.11553	1.49081	0.90302	1.09369
HSPH1																	AMD (Fritsche, L. G. et al. (2016) )															32.5052	20.23	25.1111	33.3946	22.5588	18.8983	18.5602	20.8894	21.9382	17.0508	14.1496	18.3842	29.1209	17.3854	14.8313	13.7898	22.2563	18.4135
HTRA1																	{Macular degeneration, age-related, 7}/ {Macular degeneration, age-related, neovascular type}/ AMD (Fritsche, L. G. et al. (2016) )			CARASIL syndrome												131.644	206.66	189.869	187.838	137.152	213.507	210.668	183.717	159.959	215.135	199.102	202.233	44.8632	200.479	103.816	147.13	81.3102	304.795
IDH3B	Retinitis pigmentosa 46																															49.0614	47.3144	49.4663	64.195	40.3439	44.1675	45.343	48.4639	41.2044	44.9777	45.4509	55.8493	39.603	38.5507	37.8855	40.1986	36.6708	47.7924
IMPDH1	Retinitis pigmentosa 10			Leber congenital amaurosis 11																												113.476	148.68	130.71	185.383	170.853	159.62	157.182	177.057	203.214	165.122	143.98	254.714	17.0837	10.2207	16.4966	16.9633	15.696	18.0809
IMPG2	Retinitis pigmentosa 56				Macular dystrophy, vitelliform, 5																											134.633	185.701	220.802	132.895	244.836	238.61	216.176	152.072	249.577	261.415	170.144	185.033	0.281518	0.267901	0.914428	0.221632	0.216267	10.0555
INPP5E												Joubert syndrome 1											Mental retardation, truncal obesity, retinal dystrophy, and micropenis									17.5022	15.0383	13.5003	20.6376	18.8349	16.4939	15.6462	19.2429	19.7241	16.2443	13.7721	26.0214	8.38793	8.05168	9.59648	9.46716	7.37301	9.26338
IER3																	AMD (Fritsche, L. G. et al. (2016) )															2.06966	2.44885	2.1337	2.80336	4.06087	4.80626	1.53828	1.20152	0.6909	3.11581	2.36747	0	0	1.71989	1.61724	2.16254	1.69432	6.59661
KCNV2			Retinal cone dystrophy 3B																													316.395	487.757	509.533	552.006	455.68	485.725	603.141	504.536	590.56	513.668	528.638	719.644	1.67756	1.41527	3.33315	1.10667	0.940651	34.9583
KLHL7	Retinitis pigmentosa 42																															19.464	19.6387	21.3833	19.9637	16.9136	18.1684	17.3109	18.2161	15.9301	19.7167	18.9306	16.3549	10.8174	15.0361	12.1807	12.2487	10.9127	21.0931
KMT2E																	AMD (Fritsche, L. G. et al. (2016) )															no info
LCA5				Leber congenital amaurosis 5																												7.29722	9.60766	9.74821	8.84407	7.35423	10.1475	8.17816	7.77194	6.884	11.1921	7.49191	8.98502	4.76851	6.65538	4.38707	4.93698	4.35206	5.3386
LIPC																	AMD (Fritsche, L. G. et al. (2016) )		Hepatic lipase deficiency/ [High density lipoprotein cholesterol level QTL 12]					{Diabetes mellitus, noninsulin-dependent}								0.053839	0	0.0327374	0.0663244	0.0469764	0	0.0736502	0	0	0.183441	0.0370831	0	1.01599	0.928028	0.823825	0.257391	1.151	0.925427
LPL																	AMD (Fritsche, L. G. et al. (2016) )		Combined hyperlipidemia, familial	Lipoprotein lipase deficiency	[High density lipoprotein cholesterol level QTL 11]											13.878	12.1084	11.2133	13.4193	7.58959	10.8604	6.84978	12.1694	7.50607	9.75222	3.67166	9.5047	238.405	95.6307	229.643	124.693	163.448	40.3042
LRAT	Retinitis pigmentosa, juvenile			Leber congenital amaurosis 14																												0.24549	3.89232	0.357947	1.09909	0.986802	3.94067	1.23198	1.60705	1.09818	3.04387	3.0098	1.57572	18.1162	313.527	10.1675	229.075	112.046	347.105
LRIT3		Night blindness, congenital stationary (complete), 1F, autosomal recessive																														no info
LRP6																	AMD (Fritsche, L. G. et al. (2016) )		{Coronary artery disease, autosomal dominant, 2}													3.74047	5.09133	5.03655	5.55967	4.92101	5.37953	6.64556	6.15862	4.74623	5.20537	5.7398	5.84848	7.74922	18.2868	11.2389	15.6214	10.4317	17.7872
MAK	Retinitis pigmentosa 62																															48.5535	98.8135	74.0678	75.8223	93.9814	120.758	100.747	79.8853	102.036	128.885	90.723	122.563	0.329935	0.458478	0.389019	0.309211	0.270466	7.80574
MAP2																	AMD (Fritsche, L. G. et al. (2016) )															108.864	159.009	182.241	144.05	130.818	178.045	193.687	135.236	133.873	187.779	155.793	161.815	3.78521	5.6069	8.96909	4.16378	2.86258	12.5627
MERTK	Retinitis pigmentosa 38																															3.24555	5.68865	5.3061	5.35488	4.76286	6.7861	8.9758	7.21682	5.22255	6.79161	8.84184	7.81539	25.3551	34.631	22.7097	37.4821	28.0493	46.4833
MKKS										Bardet-Biedl syndrome 6									McKusick-Kaufman syndrome													24.9039	29.109	26.8605	30.2633	21.049	27.2912	23.6465	25.551	22.6739	29.3931	24.0837	24.11	18.3888	26.1488	23.8638	23.6793	17.6597	31.8881
MKS1										Bardet-Biedl syndrome 13									Meckel syndrome 1													5.25867	5.69141	6.61817	7.31827	6.92004	7.39652	6.20789	7.03274	6.76897	7.03635	7.11565	8.31517	4.14474	3.99617	4.97764	4.92948	4.36441	4.03396
MMP19																	AMD (Fritsche, L. G. et al. (2016) )		Cavitary optic disc anomalies													1.47535	1.95047	1.88463	2.20463	1.92905	1.82896	2.50274	2.53787	2.25113	1.57001	2.46492	2.71096	10.9844	7.58766	9.59746	9.32933	8.72568	8.09552
MMP9																	AMD (Fritsche, L. G. et al. (2016) )		Metaphyseal anadysplasia 2													0.914211	0.497622	0.584997	0.900339	0.746148	0.36543	0.682858	0.859639	0.656766	0.194304	0.540168	1.00349	3.32256	1.20116	0.753935	1.75612	2.87856	0.184079
MYO7A									Usher syndrome, type 1B										Deafness, autosomal dominant 11/ Deafness, autosomal recessive 2													13.6883	24.4562	19.8758	20.3963	25.6313	35.7487	26.8867	26.688	30.278	34.6061	33.2369	35.1546	4.25339	12.275	5.82364	13.686	6.80994	18.8944
MYRIP																	AMD (Fritsche, L. G. et al. (2016) )															6.30757	5.60675	5.8934	4.47765	5.90371	5.81863	5.88844	4.95915	5.72072	4.40771	6.00971	4.46384	9.32731	100.789	8.08746	83.0644	50.1499	145.252
NDP																Norrie disease																14.0792	16.3499	14.1859	14.5675	14.5765	17.0266	14.2371	19.4885	17.1395	12.3357	17.6186	13.3097	2.74715	0	0.160294	0.0350204	1.43694	0.882045
NELFE																	AMD (Fritsche, L. G. et al. (2016) )															17.8991	28.2359	21.8098	30.3778	18.256	30.773	25.1761	28.4551	21.6128	29.824	29.9931	41.3753	37.2739	32.6482	44.0084	35.855	38.496	40.0955
NPLOC4																	AMD (Fritsche, L. G. et al. (2016) )															28.1357	18.9914	20.6777	22.7946	22.3263	17.7746	20.3174	19.2015	23.7996	17.3616	21.5132	20.5045	30.4211	35.8534	25.2155	37.6634	39.5124	51.502
NR2E3	Retinitis pigmentosa 37		Enhanced S-cone syndrome																													75.1852	100.237	122.874	92.4082	145.316	128.716	185.233	100.499	166.078	127.467	161.569	156.399	0.212735	0.214965	0.681725	0.156841	0.308187	7.71091
NRL	Retinal degeneration, autosomal recessive, clumped pigment type/ Retinitis pigmentosa 27																															485.409	560.149	622.027	570.598	901.113	592.641	849.223	546.01	1113.64	665.245	802.155	934.518	3.22339	4.62998	5.08937	4.18668	3.94783	47.1889
NYX		Night blindness, congenital stationary (complete), 1A, X-linked																														1.65529	0.475124	1.12762	0.695878	1.84802	0.482784	0.723295	0.943602	1.37299	0.470232	0.770196	0.619077	0.118443	2.81397	0.366424	2.93001	1.43278	3.26538
OAT								Gyrate atrophy of choroid and retina with or without ornithinemia																								65.2995	51.9175	65.2617	59.5514	51.5557	43.7276	51.2256	45.2223	45.6372	43.9681	44.7421	45.0973	56.5569	54.9516	54.5952	45.6171	62.5438	57.8116
OFD1	?Retinitis pigmentosa 23											Joubert syndrome 10							Orofaciodigital syndrome I/ Simpson-Golabi-Behmel syndrome, type 2													21.0993	21.7074	32.1444	24.6046	27.4747	26.1869	38.7502	28.0285	28.8207	23.5168	41.2957	34.7275	24.7522	24.01	38.123	26.8551	22.8599	30.8738
OTX2	Retinal dystrophy, early-onset, with or without pituitary dysfunction																		Microphthalmia, syndromic 5/ Pituitary hormone deficiency, combined, 6													69.3199	129.362	131.677	100.541	109.452	147.591	178.355	133.017	117.927	152.634	169.831	148.693	9.60516	107.184	7.89091	107.676	45.5881	194.307
PCDH15									Usher syndrome, type 1F										Deafness, autosomal recessive 23													6.76141	11.598	13.2636	8.99692	11.9995	18.0133	16.4683	11.1636	11.9778	19.2372	15.3948	16.0733	0.676236	0.0267574	0.374728	0.0432991	0.162903	0.797575
PDE6A	Retinitis pigmentosa 43																															507.863	999.729	844.855	687.865	938.152	1217.37	1011.13	674.987	1066.61	1410.48	881.463	1104.92	1.79421	1.05552	4.33283	0.732146	0.794841	65.1735
PDE6B	Retinitis pigmentosa-40	Night blindness, congenital stationary, autosomal dominant 2																														94.9289	254.726	182.727	238.017	180.303	310.777	271.764	259.27	205.289	319.21	251.268	446.817	1.69447	10.3054	3.38318	11.1501	3.6995	33.9369
PDE6C			Cone dystrophy 4																													11.4715	16.4253	19.1805	15.3303	12.0381	16.9583	18.2157	13.0826	13.681	15.5405	15.5623	15.4481	0.0168311	0.454079	0.756958	0.113356	0.0649314	1.25868
PDE6G	Retinitis pigmentosa 57																															1909.14	2806.21	3152.79	2935.64	3259.23	2771.7	4274.78	2463.86	4449.32	3090.24	3305.19	4793.6	36.1038	48.7358	49.3141	58.0308	38.2109	277.177
PEX1														Peroxisome biogenesis disorder 1B (NALD/IRD)																		8.38351	11.1224	11.2187	10.7024	10.0983	13.3881	11.7873	12.5669	10.3229	14.3497	12.5436	14.5034	5.61022	7.83076	5.99193	7.42394	5.0593	6.32305
PEX7														Peroxisome biogenesis disorder 9B																		7.54487	7.29674	10.3129	8.85097	8.53278	7.66836	10.0184	7.21278	8.96412	6.46366	12.6224	8.35564	6.91081	16.3346	9.77464	14.0889	10.4781	23.4672
PHYH														Refsum disease																		26.7504	24.176	29.9479	28.8414	24.1577	20.1237	30.5401	24.3231	26.28	21.8949	32.7317	20.3996	18.9016	30.4124	24.5487	29.2457	20.0726	46.566
PILRA																	AMD (Fritsche, L. G. et al. (2016) )															23.162	27.9998	25.5225	34.274	34.219	34.3948	38.5647	41.2321	35.0947	29.3709	38.9767	63.0008	33.79	30.6877	47.6368	44.5592	25.114	31.8734
PILRB																	AMD (Fritsche, L. G. et al. (2016) )															23.162	27.9998	25.5225	34.274	34.219	34.3948	38.5647	41.2321	35.0947	29.3709	38.9767	63.0008	33.79	30.6877	47.6368	44.5592	25.114	31.8734
PITPNM3			Cone-rod dystrophy 5																													6.15756	4.7425	6.25317	4.08225	8.28022	6.55751	7.26559	5.55639	9.56389	6.20457	7.08993	5.62904	0.684981	9.23809	1.52112	4.86075	1.28505	8.93563
PLEKHA1																	{Age-related maculopathy, susceptibility to}/ AMD (Fritsche, L. G. et al. (2016) )															9.00323	9.65781	10.0795	8.74987	8.98627	10.6055	10.8019	10.4775	8.80618	10.1183	10.0247	10.8264	12.4385	13.6223	11.0087	9.8797	10.7244	11.6718
PON1																	AMD (Fritsche, L. G. et al. (2016) )		{Organophosphate poisoning, sensitivity to}	{Coronary artery spasm 2, susceptibility to' {Coronary artery disease, susceptibility to}				{Microvascular complications of diabetes 5}								0	0.10974	0.0621375	0	0.024102	0.027548	0	0.111933	0	0.0696292	0.175969	0.0378535	0.0345093	0	0.305296	0.0698054	0.131416	0.702977
PRCD	Retinitis pigmentosa 36																															152.83	267.512	253.837	314.859	234.461	277.579	344.875	299.215	288.823	304.72	315.354	486.33	53.5501	55.7485	54.9077	70.5771	65.7099	115.907
PRLR																	AMD (Fritsche, L. G. et al. (2016) )												Multiple fibroadenomas of the breast	?Hyperprolactinemia		0.679004	0.198305	0.222656	0.0832549	0.138726	0.091379	0.126873	0.0700443	0.15217	0.0774345	0.0415461	0.0330675	0.0988387	0.616705	0.264669	0.19097	0.174867	0.276432
PROM1	Retinitis pigmentosa 41		Cone-rod dystrophy 12		Stargardt disease 4/ Macular dystrophy, retinal, 2																											101.93	259.974	193.855	235.542	153.834	248.75	287.153	249.872	193.065	280.645	263.579	336.384	0.779707	0.852536	4.82505	1.48935	0.590327	18.8335
PRPF3	Retinitis pigmentosa 18																															14.427	28.1365	25.316	26.1919	18.8605	30.2427	33.2965	32.2515	18.2817	30.1762	35.8791	36.6233	20.4736	21.9272	26.693	23.583	14.705	23.4169
PRPF31	Retinitis pigmentosa 11																															18.3607	17.4638	17.2995	21.6195	18.0901	17.6512	18.7618	19.9684	20.0268	16.6214	18.9425	21.3968	30.2671	24.2526	28.8332	25.2661	27.4042	26.3058
PRPF6	Retinitis pigmentosa 60																															38.0479	49.4561	47.6543	43.0262	40.2739	46.6572	56.6885	41.4885	46.1834	46.9052	57.4022	46.6319	27.0263	36.7761	39.2277	28.4624	26.6282	36.9746
PRPF8	Retinitis pigmentosa 13																															111.486	158.619	161.819	169.703	125.875	150.828	206.157	149.301	158.864	161.495	192.655	170.845	91.1656	90.9942	125.119	105.637	93.1498	119.239
PRPH2	Retinitis pigmentosa 7 and digenic/ Retinitis punctata albescens			Leber congenital amaurosis 18	Macular dystrophy, patterned, 1/ Macular dystrophy, vitelliform, 3	Choriodal dystrophy, central areolar 2																										410.586	704.78	685.851	519.767	687.696	782.969	773.348	497.255	781.303	902.718	593.651	823.221	2.37882	1.36599	5.85156	2.24936	1.41396	41.8702
PTHB1										Bardet-Biedl syndrome 9																						no info
PTPN11																	AMD (Fritsche, L. G. et al. (2016) )											LEOPARD syndrome 1/ Metachondromatosis/ Noonan syndrome 1	Leukemia, juvenile myelomonocytic, somatic			33.3064	29.2234	34.1004	23.8382	31.315	29.79	28.9937	27.0424	28.5229	30.0571	31.0851	18.8921	49.6967	50.4089	43.6117	35.308	47.3096	32.9032
PVRL2																	AMD (Fritsche, L. G. et al. (2016) )															14.6779	11.7177	12.0003	13.1747	14.3311	12.8359	17.8613	15.5769	16.6263	13.7173	22.1327	13.8165	60.8477	30.9142	39.1147	29.8299	49.1149	28.0251
RAD51B																	AMD (Fritsche, L. G. et al. (2016) )															1.01436	1.24727	1.42153	0.991623	1.38887	1.43571	1.60655	1.64357	1.16749	1.42978	1.96167	1.46131	1.35325	2.06818	1.95602	1.49322	1.54109	1.52543
RAX2			Cone-rod dystrophy 11														?Macular degeneration, age-related, 6/ AMD (Fritsche, L. G. et al. (2016) )															137.716	150.747	128.413	125.112	247.228	171.16	186.116	131.724	306.89	180.288	159.09	201.537	0.685287	0.273775	0.914594	0.159793	0.459183	12.8528
RBP3	?Retinitis pigmentosa 66																															606.377	992.726	819.166	555.582	1001.56	1124.11	1010.01	594.19	1163.51	1363.02	929.832	808.081	0.953615	0.870153	3.93302	0.580024	0.796936	53.6872
RD3				Leber congenital amaurosis 12																												46.2186	68.0547	84.758	80.6661	54.361	69.2936	82.7249	81.7503	62.7316	71.1764	72.814	106.543	0.325403	2.18058	1.22087	1.84005	1.78811	6.33005
RDH5					Fundus albipunctatus												AMD (Fritsche, L. G. et al. (2016) )															83.7169	107.749	119.039	115.167	81.6766	90.0512	126.125	97.9973	98.7725	95.7964	121.616	123.895	132.764	779.613	195.808	608.093	272.909	1475.93
RDH12				Leber congenital amaurosis 13																												111.714	224.687	165.475	201.988	200.698	247.433	240.008	187.953	246.488	274.581	213.842	311.249	0.363386	3.45888	1.70465	3.37881	0.754355	20.5505
RGR	Retinitis pigmentosa 44																															102.308	186.652	237.38	227.397	118.795	165.015	252.447	253.911	113.801	139.556	292.768	264.981	88.1707	1886.9	122.067	1505.91	456.883	2941.55
RHO	Retinitis pigmentosa 4, autosomal dominant or recessive/ Retinitis punctata albescens	Night blindness, congenital stationary, autosomal dominant 1																														2324.48	4430.88	3579.06	3413.03	4439.69	4902.16	4921.77	3305.83	5350.33	5525.6	3940.76	5668.2	6.87382	3.70406	23.7422	3.62187	3.63925	282.029
RIMS1			Cone-rod dystrophy 7																													7.90713	8.62851	9.25788	7.2468	8.87621	5.91316	5.85532	7.33618	7.26923	5.79061	3.50813	7.92459	0.0322846	0.117294	0.136468	0.0585943	0.31851	0.410615
RLBP1	Retinitis punctata albescens		Newfoundland rod-cone dystrophy																													110.136	278.147	246.316	172.133	209.24	305.776	327.197	259.615	261.709	265.561	292.439	242.724	106.964	1727.14	173.976	1619.22	391.15	2827.35
ROM1	Retinitis pigmentosa 7, digenic																															549.765	1098.81	958.456	1088.27	1006.77	1164.92	1421	1053.77	1317.06	1272.66	1311.77	1710.97	13.5962	44.4792	19.9787	42.5063	30.6348	170.029
RORB																	AMD (Fritsche, L. G. et al. (2016) )															41.5634	48.7968	52.547	45.4554	45.1397	45.7851	48.1479	40.3249	45.5329	48.3016	35.6315	45.587	8.44642	17.4004	10.6869	16.7123	8.39878	21.6269
RP1	Retinitis pigmentosa 1																															72.4212	174.488	164.577	125.693	138.15	200.715	191.395	129.217	139.263	222.795	156.59	195.437	0.193492	0.195325	1.0615	0.0993609	0.172819	10.4379
RP1L1					Occult macular dystrophy																											36.2801	66.6301	62.5385	53.2508	57.467	79.4071	61.4877	54.2136	63.1267	82.8419	45.0052	76.0968	0.185881	0.165733	0.329489	0.101784	0.189944	3.82075
RP2	Retinitis pigmentosa 2																															3.04706	3.98123	3.30678	2.79615	3.94273	3.64538	3.03262	2.84918	4.05773	4.27009	2.36923	3.67308	6.90927	4.2865	3.80799	3.91657	5.92623	3.37851
RP9	?Retinitis pigmentosa 9																															6.72121	10.6319	10.7775	10.6091	7.72553	10.1357	11.1271	10.3099	7.90841	10.3781	9.58597	14.2272	8.5485	10.0799	12.6536	9.5656	6.34308	12.1343
RPE65	Retinitis pigmentosa 20			Leber congenital amaurosis 2																												2.16685	39.7189	8.24573	15.7002	5.64914	33.1196	8.47282	12.1458	4.55026	13.8285	5.93857	22.0315	84.5651	2921.98	70.3213	1955.86	868.33	3735.86
RPGR	Retinitis pigmentosa 3		Cone-rod dystrophy, X-linked, 1		Macular degeneration, X-linked atrophic																											3.90977	7.73941	6.13534	6.71312	5.48878	9.16117	10.1251	7.08991	4.83852	9.3846	8.42197	7.78848	19.6728	8.10138	7.31331	6.99737	12.8829	4.78015
RPGRIP1			Cone-rod dystrophy 13	Leber congenital amaurosis 6																												21.8909	72.7333	40.563	65.3155	44.6645	99.8662	74.9464	83.6932	49.5862	89.5523	74.9054	118.049	0.218002	0.345398	0.556088	0.184647	0.417261	7.06429
RS1							Retinoschisis																									109.382	143.549	198.411	116.003	166.87	156.017	245.509	110.757	193.633	185.574	233.492	161.584	0.320911	0.317917	0.551399	0.185147	0.268915	9.33539
SAG	Retinitis pigmentosa 47	Oguchi disease-1																														994.025	2346.87	2541.18	2612.24	2218.24	2497.32	3978.85	2849.95	3104.58	2832.56	3641.7	4368.92	6.81405	3.21933	24.2423	3.94974	2.5219	203.855
SDR9C7																	AMD (Fritsche, L. G. et al. (2016) )															0	0.0519838	0.147154	0.0596342	0.0255551	0.0261073	0.0993348	0.159089	0.0592027	0	0.0666838	0.0358662	0.0373539	0.0379093	0.0378527	0.0330777	0	0
SEMA4A	Retinitis pigmentosa 35		Cone-rod dystrophy 10																													1.40448	2.32146	1.07975	1.10623	1.32354	2.23732	1.42096	1.35826	1.32001	2.06368	1.52565	1.15642	6.15796	45.2073	4.85462	23.7759	21.9274	62.5869
SKIV2L																	AMD (Fritsche, L. G. et al. (2016) )													Trichohepatoenteric syndrome 2		8.06205	8.75417	8.1991	9.53719	7.21211	8.74163	9.08624	10.2813	8.28616	9.08637	9.51473	11.4733	15.2872	10.0358	9.57976	11.7909	13.5169	11.3712
SLC16A8																	AMD (Fritsche, L. G. et al. (2016) )															1.92172	4.26667	2.18828	2.59125	1.30526	3.24483	0.519497	1.27683	1.47002	1.17991	2.24296	3.3436	32.7527	146.802	88.3048	168.413	84.2119	292.347
SLC24A1		Night blindness, congenital stationary (complete), 1D, autosomal recessive																														60.4511	132.968	124.502	102.105	112.668	143.754	159.711	101.659	126.592	160.245	118.998	157.417	1.84362	3.78608	3.98322	2.67959	1.96584	11.413
SNRNP200	Retinitis pigmentosa 33																															45.2231	60.8741	66.4956	47.9942	54.9383	65.6248	69.6241	51.8013	55.607	73.5283	67.7059	56.0719	29.5058	31.0094	28.1229	27.1966	28.1085	26.1067
SOD2																	AMD (Fritsche, L. G. et al. (2016) )							{Microvascular complications of diabetes 6}								64.297	53.1173	60.4472	52.437	54.1843	46.1253	51.6459	43.6809	50.3551	44.8401	39.5087	36.2591	1645.12	103.311	109.975	122.352	1138.04	125.502
SPATA7	Retinitis pigmentosa, juvenile, autosomal recessive			Leber congenital amaurosis 3																												5.9125	7.6492	8.93351	7.43676	6.39844	7.06496	9.33615	7.30307	6.08606	8.1108	8.59643	8.98319	3.49995	5.3055	6.41908	5.53148	3.56124	7.1397
SPEF2																	AMD (Fritsche, L. G. et al. (2016) )															5.79419	7.79109	9.1341	7.22211	6.3789	8.48524	8.73951	7.33663	7.28661	8.47674	7.35369	9.05965	2.27667	3.75798	3.48018	3.07972	1.64315	2.59979
SRPK2																	AMD (Fritsche, L. G. et al. (2016) )															25.7825	22.796	25.7867	20.4893	21.0257	22.9249	22.5189	19.2648	18.2799	22.4141	20.2521	15.7241	8.82328	15.4517	11.5602	11.6342	10.0278	13.0995
TGFBR1																	AMD (Fritsche, L. G. et al. (2016) )												{Multiple self-healing squamous epithelioma, susceptiblity to}	Loeys-Dietz syndrome 1		4.04764	3.51947	3.97584	4.0216	3.46593	2.77718	3.63698	3.54243	2.86123	2.52237	3.68925	2.43734	9.0037	15.0186	14.2191	15.7074	11.466	13.2271
TIMP3					Sorsby fundus dystrophy												AMD (Fritsche, L. G. et al. (2016) )															13.0221	45.4101	20.8699	21.1745	20.7823	46.8079	26.9622	25.2114	18.2941	32.8923	33.9798	22.5776	658.111	2490.61	784.679	1359.65	1025.59	3571.14
TLR3																	AMD (Fritsche, L. G. et al. (2016) )			{HIV1 infection, resistance to}						{Herpes simplex encephalitis, susceptibility to, 2}/ {HIV1 infection, resistance to}						0.515086	0.672242	0.56487	0.5736	0.870216	0.697265	1.20713	1.16089	0.83172	0.91468	1.80925	0.461148	3.09227	3.40366	3.65144	4.17517	3.48695	2.54121
TLR4																	{Macular degeneration, age-related, 10}/ AMD (Fritsche, L. G. et al. (2016) )												{Colorectal cancer, susceptibility to}	Endotoxin hyporesponsiveness		2.10199	2.8384	3.22991	2.81692	1.83606	2.71599	1.66972	1.84572	2.17605	1.71668	1.13907	1.88146	17.8956	15.3708	17.7952	15.0253	14.0513	8.73125
TMEM216												Joubert syndrome 2																		Meckel syndrome 2		7.28562	6.55778	6.02139	7.48187	9.46379	7.30128	8.11212	7.53446	10.6016	8.64882	9.27764	10.2596	16.5046	10.3155	16.4323	11.1526	15.5072	11.2265
TMEM97																	AMD (Fritsche, L. G. et al. (2016) )															10.4103	10.4789	8.68856	12.6593	5.97462	5.40343	4.11953	5.20677	5.09553	4.78248	3.74802	4.41429	5.99411	5.24904	4.59424	4.69425	8.70001	9.06366
TNFRSF10A																	AMD (Fritsche, L. G. et al. (2016) )															0.117096	0.0262418	0.156778	0.090488	0.150721	0.0527213	0.235872	0.14983	0.175527	0.0413515	0.0667808	0.0787213	3.46523	1.26163	2.02572	1.36097	1.93533	0.92947
TOPORS	Retinitis pigmentosa 31																															6.75417	9.8362	9.83006	8.24587	7.44392	9.89032	9.41728	8.59651	6.52647	10.3777	8.0755	8.63693	5.62051	10.2317	7.32244	8.0197	6.35299	8.92307
TRIM32										?Bardet-Biedl syndrome 11																				Muscular dystrophy, limb-girdle, type 2H		6.64807	7.35469	6.51021	5.93795	6.37712	7.39393	5.52646	5.95813	5.79195	8.98662	5.66721	5.8208	4.47469	5.92604	5.75933	4.14851	4.78408	4.5939
TRPM1		Night blindness, congenital stationary (complete), 1C, autosomal recessive																														14.7863	15.9672	20.9175	16.761	16.7669	16.4838	15.1081	22.0548	15.7699	15.2783	13.2983	20.2834	24.2445	44.8293	62.3648	118.405	34.5001	75.0577
TRPM3																	AMD (Fritsche, L. G. et al. (2016) )															0.32971	0.125676	0.194604	0.182194	0.20978	0.166321	0.143348	0.148744	0.100938	0.0923317	0.237629	0.127745	15.9088	2.15552	3.52438	1.8845	11.7339	1.22122
TSPAN10																	AMD (Fritsche, L. G. et al. (2016) )															0.211639	0.946903	0.162853	0.598331	0.463823	1.06764	0.146384	0.77945	0.522147	0.255217	0.22112	0.888645	45.2328	76.6977	30.2273	95.9479	100.482	146.718
TSPAN12					Exudative vitreoretinopathy 5																											0.220592	0.175354	2.6198	0.289874	0.22918	0.322658	2.71563	0.489796	0.1621	0.203613	3.10547	0.20296	12.543	11.9694	11.9045	8.44019	6.26996	7.48901
TTC8	?Retinitis pigmentosa 51									Bardet-Biedl syndrome 8																						19.0382	25.693	27.4849	26.8069	19.8052	23.9003	27.3784	23.5101	20.6673	26.6859	25.7979	27.8988	9.1745	13.3208	13.9833	12.4562	11.8141	16.5682
TULP1	Retinitis pigmentosa 14			Leber congenital amaurosis 15																												176.868	354.967	288.351	337.659	323.279	408.186	438.481	361.13	402.236	442.168	378.071	565.777	1.85086	1.6862	8.8501	2.01405	2.78771	24.6259
USH1C									Usher syndrome, type 1C																					Deafness, autosomal recessive 18A		6.66889	16.3259	8.47954	12.9435	12.5925	17.7064	18.0152	24.6337	18.0765	16.5214	27.3881	19.5338	0.0890342	0.30022	4.76359	0.536638	0.481606	0.75839
USH1G									Usher syndrome, type 1G																							0.693416	1.24693	0.940833	1.34672	0.886165	1.37654	0.841372	1.72325	1.00224	1.30312	1.91342	1.3155	0	0	0	0	0	0.0392251
USH2A	Retinitis pigmentosa 39								Usher syndrome, type 2A																							8.1578	16.2935	13.1251	12.9866	14.6809	20.2357	19.1353	16.2357	16.7214	20.6908	14.5808	19.2893	0.105288	0.0688338	0.167899	0.0315719	0.0572632	0.958797
USH3A									Usher syndrome, type 3A																							no info
VEGFA																	AMD (Fritsche, L. G. et al. (2016) )							{Microvascular complications of diabetes 1}								40.2612	60.4518	94.8257	110.514	35.9889	77.8331	145.068	168.287	34.7072	90.8376	243.076	170.032	15.2058	75.1492	22.115	59.0923	23.4406	107.227
VLDLR																	AMD (Fritsche, L. G. et al. (2016) )						Cerebellar hypoplasia and mental retardation with or without quadrupedal locomotion 1									10.5796	20.3332	15.7068	15.4832	16.7266	23.3266	16.8311	17.542	17.7046	28.6775	18.7912	20.4974	6.11316	18.8125	9.21599	15.835	10.2678	20.8607
VTN																	AMD (Fritsche, L. G. et al. (2016) )															32.6877	18.3317	51.4037	38.2425	25.4995	19.6279	56.7908	38.5145	29.3943	19.8823	64.7235	32.0828	16.1559	2.44312	5.17646	6.82643	22.0577	3.04753
ZBTB41																	AMD (Fritsche, L. G. et al. (2016) )															6.18213	5.75183	6.12039	5.32363	6.35486	5.89151	5.13414	5.78781	5.37753	6.19121	5.19888	4.24438	3.15476	3.54803	3.40013	2.95982	3.37713	2.98499
ZNF513	Retinitis pigmentosa 58																															12.5316	11.1399	9.13374	10.6586	13.4823	12.783	9.50685	12.1069	15.78	12.1667	11.4955	14.5974	22.3338	10.4057	11.8351	13.5699	19.5542	13.1689
	References
	Fritsche, L. G. et al. (2016) A large genome-wide association study of age-related macular degeneration highlights contributions of rare and common variants. Nat. Genet. 48, 134-143
	Whitmore, S. S. et al. (2014) Transcriptomic analysis across nasal, temporal, and macular regions of human neural retina and RPE/choroid by RNA-Seq. Exp. Eye Res. 129, 93-106
[truncated: 7 more columns]
