# Supplementary material for: Simple and complex retinal dystrophies are associated with profoundly different disease networks
Source: Sci Rep. 2017 Jan 31;7:41835. doi: 10.1038/srep41835 (PMC5282568; doi:10.1038/srep41835)
Supplement: Supplementary Table S2 [file srep41835-s3.xls]

## Sheet: M-S RD
Supplementary Table S2 - page 1. Interaction networks reconstructed among RD genes using the HIPPIE database. Interaction network reconstructed among M-S RD risk genes using the HIPPIE database.
uniprot id 1	entrez gene id 1	gene name 1	uniprot id 2	entrez gene id 2	gene name 2	score
AHI1_HUMAN	54806	AHI1	DYN2_HUMAN	1785	DNM2	0.76
AHI1_HUMAN	54806	AHI1	HAP1_HUMAN	9001	HAP1	0.74
AHI1_HUMAN	54806	AHI1	NPHP1_HUMAN	4867	NPHP1	0.67
AHI1_HUMAN	54806	AHI1	AHI1_HUMAN	54806	AHI1	0.67
AHI1_HUMAN	54806	AHI1	SMYD2_HUMAN	56950	SMYD2	0.63
AHI1_HUMAN	54806	AHI1	ELAV1_HUMAN	1994	ELAVL1	0.63
AHI1_HUMAN	54806	AHI1	COIA1_HUMAN	80781	COL18A1	0.63
AHI1_HUMAN	54806	AHI1	KHDR1_HUMAN	10657	KHDRBS1	0.49
ARL6_HUMAN	84100	ARL6	BBS1_HUMAN	582	BBS1	0.8
ARL6_HUMAN	84100	ARL6	PRAF3_HUMAN	10550	ARL6IP5	0.79
ARL6_HUMAN	84100	ARL6	AR6P4_HUMAN	51329	ARL6IP4	0.79
ARL6_HUMAN	84100	ARL6	AR6P1_HUMAN	23204	ARL6IP1	0.79
ARL6_HUMAN	84100	ARL6	SC61B_HUMAN	10952	SEC61B	0.77
ARL6_HUMAN	84100	ARL6	AR6P6_HUMAN	151188	ARL6IP6	0.7
ARL6_HUMAN	84100	ARL6	BBS2_HUMAN	583	BBS2	0.67
ARL6_HUMAN	84100	ARL6	BBS4_HUMAN	585	BBS4	0.67
ARL6_HUMAN	84100	ARL6	ARL6_HUMAN	84100	ARL6	0.63
ARL6_HUMAN	84100	ARL6	BBS7_HUMAN	55212	BBS7	0.63
ARL6_HUMAN	84100	ARL6	ATLA2_HUMAN	64225	ATL2	0.63
ARL6_HUMAN	84100	ARL6	PTHB1_HUMAN	27241	BBS9	0.55
ARL6_HUMAN	84100	ARL6	TTC8_HUMAN	123016	TTC8	0.55
ARL6_HUMAN	84100	ARL6	BBIP1_HUMAN	92482	BBIP1	0.52
ATX7_HUMAN	6314	ATXN7	TRRAP_HUMAN	8295	TRRAP	0.89
ATX7_HUMAN	6314	ATXN7	KAT2A_HUMAN	2648	KAT2A	0.89
ATX7_HUMAN	6314	ATXN7	TAF10_HUMAN	6881	TAF10	0.89
ATX7_HUMAN	6314	ATXN7	CRX_HUMAN	1406	CRX	0.88
ATX7_HUMAN	6314	ATXN7	PRS4_HUMAN	5700	PSMC1	0.87
ATX7_HUMAN	6314	ATXN7	AT7L3_HUMAN	56970	ATXN7L3	0.83
ATX7_HUMAN	6314	ATXN7	UBP22_HUMAN	23326	USP22	0.83
ATX7_HUMAN	6314	ATXN7	SUPT3_HUMAN	8464	SUPT3H	0.83
ATX7_HUMAN	6314	ATXN7	TAF12_HUMAN	6883	TAF12	0.82
ATX7_HUMAN	6314	ATXN7	LTBP4_HUMAN	8425	LTBP4	0.75
ATX7_HUMAN	6314	ATXN7	NOC2L_HUMAN	26155	NOC2L	0.75
ATX7_HUMAN	6314	ATXN7	NUP62_HUMAN	23636	NUP62	0.75
ATX7_HUMAN	6314	ATXN7	CEP72_HUMAN	55722	CEP72	0.75
ATX7_HUMAN	6314	ATXN7	MEGF8_HUMAN	1954	MEGF8	0.75
ATX7_HUMAN	6314	ATXN7	SGF29_HUMAN	112869	CCDC101	0.73
ATX7_HUMAN	6314	ATXN7	SUMO1_HUMAN	7341	SUMO1	0.7
ATX7_HUMAN	6314	ATXN7	SUMO2_HUMAN	6613	SUMO2	0.7
ATX7_HUMAN	6314	ATXN7	AGRIN_HUMAN	375790	AGRN	0.68
ATX7_HUMAN	6314	ATXN7	SIAH1_HUMAN	6477	SIAH1	0.68
ATX7_HUMAN	6314	ATXN7	LAMB1_HUMAN	3912	LAMB1	0.68
ATX7_HUMAN	6314	ATXN7	H2B1C_HUMAN	8339, 8343, 8344, 8346, 8347	HIST1H2BG, HIST1H2BF, HIST1H2BE, HIST1H2BI, HIST1H2BC	0.68
ATX7_HUMAN	6314	ATXN7	H31_HUMAN	8350, 8351, 8352, 8353, 8354, 8355, 8356, 8357, 8358, 8968	HIST1H3A, HIST1H3D, HIST1H3C, HIST1H3E, HIST1H3I, HIST1H3G, HIST1H3J, HIST1H3H, HIST1H3B, HIST1H3F	0.68
ATX7_HUMAN	6314	ATXN7	MEGF6_HUMAN	1953	MEGF6	0.68
ATX7_HUMAN	6314	ATXN7	TERA_HUMAN	7415	VCP	0.68
ATX7_HUMAN	6314	ATXN7	MATN2_HUMAN	4147	MATN2	0.68
ATX7_HUMAN	6314	ATXN7	NELL2_HUMAN	4753	NELL2	0.63
ATX7_HUMAN	6314	ATXN7	KALRN_HUMAN	8997	KALRN	0.63
ATX7_HUMAN	6314	ATXN7	CRIM1_HUMAN	51232	CRIM1	0.63
ATX7_HUMAN	6314	ATXN7	FINC_HUMAN	2335	FN1	0.63
ATX7_HUMAN	6314	ATXN7	SPY1_HUMAN	10252	SPRY1	0.63
ATX7_HUMAN	6314	ATXN7	CAR10_HUMAN	29775	CARD10	0.63
ATX7_HUMAN	6314	ATXN7	TAF5L_HUMAN	27097	TAF5L	0.63
ATX7_HUMAN	6314	ATXN7	COG6_HUMAN	57511	COG6	0.63
ATX7_HUMAN	6314	ATXN7	TXD11_HUMAN	51061	TXNDC11	0.63
ATX7_HUMAN	6314	ATXN7	RNF31_HUMAN	55072	RNF31	0.63
ATX7_HUMAN	6314	ATXN7	UBC9_HUMAN	7329	UBE2I	0.63
ATX7_HUMAN	6314	ATXN7	TAD2A_HUMAN	6871	TADA2A	0.63
ATX7_HUMAN	6314	ATXN7	GASP1_HUMAN	9737	GPRASP1	0.63
ATX7_HUMAN	6314	ATXN7	LAMB2_HUMAN	3913	LAMB2	0.63
ATX7_HUMAN	6314	ATXN7	GOGA3_HUMAN	2802	GOLGA3	0.63
ATX7_HUMAN	6314	ATXN7	TRI27_HUMAN	5987	TRIM27	0.63
ATX7_HUMAN	6314	ATXN7	FBLN4_HUMAN	30008	EFEMP2	0.63
ATX7_HUMAN	6314	ATXN7	PIAS1_HUMAN	8554	PIAS1	0.63
ATX7_HUMAN	6314	ATXN7	KAD6_HUMAN	6880	TAF9	0.63
ATX7_HUMAN	6314	ATXN7	TRI54_HUMAN	57159	TRIM54	0.63
ATX7_HUMAN	6314	ATXN7	GOGA2_HUMAN	2801	GOLGA2	0.63
ATX7_HUMAN	6314	ATXN7	THY1_HUMAN	7070	THY1	0.63
ATX7_HUMAN	6314	ATXN7	TRI23_HUMAN	373	TRIM23	0.63
ATX7_HUMAN	6314	ATXN7	SSFA2_HUMAN	6744	SSFA2	0.63
ATX7_HUMAN	6314	ATXN7	ACTN2_HUMAN	88	ACTN2	0.63
ATX7_HUMAN	6314	ATXN7	PNMA1_HUMAN	9240	PNMA1	0.63
ATX7_HUMAN	6314	ATXN7	GRN_HUMAN	2896	GRN	0.63
ATX7_HUMAN	6314	ATXN7	TRAF2_HUMAN	7186	TRAF2	0.63
ATX7_HUMAN	6314	ATXN7	PP12C_HUMAN	54776	PPP1R12C	0.63
ATX7_HUMAN	6314	ATXN7	SNX1_HUMAN	6642	SNX1	0.63
ATX7_HUMAN	6314	ATXN7	RD23A_HUMAN	5886	RAD23A	0.63
ATX7_HUMAN	6314	ATXN7	ACTN1_HUMAN	87	ACTN1	0.63
ATX7_HUMAN	6314	ATXN7	RABE1_HUMAN	9135	RABEP1	0.63
ATX7_HUMAN	6314	ATXN7	TADA3_HUMAN	10474	TADA3	0.63
ATX7_HUMAN	6314	ATXN7	ADA33_HUMAN	80332	ADAM33	0.63
ATX7_HUMAN	6314	ATXN7	ENY2_HUMAN	56943	ENY2	0.63
ATX7_HUMAN	6314	ATXN7	ASPP2_HUMAN	7159	TP53BP2	0.63
ATX7_HUMAN	6314	ATXN7	TBP_HUMAN	6908	TBP	0.63
ATX7_HUMAN	6314	ATXN7	ACTN4_HUMAN	81	ACTN4	0.63
ATX7_HUMAN	6314	ATXN7	LRSM1_HUMAN	90678	LRSAM1	0.63
ATX7_HUMAN	6314	ATXN7	MPRIP_HUMAN	23164	MPRIP	0.63
ATX7_HUMAN	6314	ATXN7	FBN1_HUMAN	2200	FBN1	0.63
ATX7_HUMAN	6314	ATXN7	CEP70_HUMAN	80321	CEP70	0.63
ATX7_HUMAN	6314	ATXN7	PICK1_HUMAN	9463	PICK1	0.63
ATX7_HUMAN	6314	ATXN7	EP300_HUMAN	2033	EP300	0.63
ATX7_HUMAN	6314	ATXN7	NELL1_HUMAN	4745	NELL1	0.63
ATX7_HUMAN	6314	ATXN7	JAG2_HUMAN	3714	JAG2	0.63
ATX7_HUMAN	6314	ATXN7	FBLN3_HUMAN	2202	EFEMP1	0.63
ATX7_HUMAN	6314	ATXN7	VWF_HUMAN	7450	VWF	0.63
ATX7_HUMAN	6314	ATXN7	UBQL2_HUMAN	29978	UBQLN2	0.63
ATX7_HUMAN	6314	ATXN7	PSMD2_HUMAN	5708	PSMD2	0.52
ATX7_HUMAN	6314	ATXN7	PSD7_HUMAN	5713	PSMD7	0.52
ATX7_HUMAN	6314	ATXN7	PRS8_HUMAN	5705	PSMC5	0.52
ATX7_HUMAN	6314	ATXN7	PRS7_HUMAN	5701	PSMC2	0.52
ATX7_HUMAN	6314	ATXN7	H2B2E_HUMAN	8349	HIST2H2BE	0.52
ATX7_HUMAN	6314	ATXN7	PRS10_HUMAN	5706	PSMC6	0.52
ATX7_HUMAN	6314	ATXN7	H2A2C_HUMAN	8338	HIST2H2AC	0.52
ATX7_HUMAN	6314	ATXN7	SRBS1_HUMAN	10580	SORBS1	0.29
BBS1_HUMAN	582	BBS1	BBS5_HUMAN	129880	BBS5	0.85
BBS1_HUMAN	582	BBS1	BBS7_HUMAN	55212	BBS7	0.85
BBS1_HUMAN	582	BBS1	BBS4_HUMAN	585	BBS4	0.84
BBS1_HUMAN	582	BBS1	PARK7_HUMAN	11315	PARK7	0.82
BBS1_HUMAN	582	BBS1	PTHB1_HUMAN	27241	BBS9	0.78
BBS1_HUMAN	582	BBS1	BBS2_HUMAN	583	BBS2	0.77
BBS1_HUMAN	582	BBS1	TTC8_HUMAN	123016	TTC8	0.77
BBS1_HUMAN	582	BBS1	PCM1_HUMAN	5108	PCM1	0.77
BBS1_HUMAN	582	BBS1	ALDOB_HUMAN	229	ALDOB	0.77
BBS1_HUMAN	582	BBS1	BBIP1_HUMAN	92482	BBIP1	0.75
BBS1_HUMAN	582	BBS1	EF1A1_HUMAN	1915	EEF1A1	0.72
BBS1_HUMAN	582	BBS1	KEAP1_HUMAN	9817	KEAP1	0.72
BBS1_HUMAN	582	BBS1	OSB10_HUMAN	114884	OSBPL10	0.72
BBS1_HUMAN	582	BBS1	FLOT1_HUMAN	10211	FLOT1	0.65
BBS1_HUMAN	582	BBS1	PAX2_HUMAN	5076	PAX2	0.65
BBS1_HUMAN	582	BBS1	EXOC7_HUMAN	23265	EXOC7	0.65
BBS1_HUMAN	582	BBS1	K1C18_HUMAN	3875	KRT18	0.65
BBS1_HUMAN	582	BBS1	T4S20_HUMAN	79853	TM4SF20	0.63
BBS1_HUMAN	582	BBS1	TSN7_HUMAN	7102	TSPAN7	0.63
BBS1_HUMAN	582	BBS1	ACTB_HUMAN	60	ACTB	0.63
BBS1_HUMAN	582	BBS1	BHMT1_HUMAN	635	BHMT	0.63
BBS1_HUMAN	582	BBS1	CALCA_HUMAN	796	CALCA	0.63
BBS1_HUMAN	582	BBS1	RAB3I_HUMAN	117177	RAB3IP	0.63
BBS1_HUMAN	582	BBS1	GLIS2_HUMAN	84662	GLIS2	0.63
BBS1_HUMAN	582	BBS1	EIF3A_HUMAN	8661	EIF3A	0.63
BBS1_HUMAN	582	BBS1	DCTN1_HUMAN	1639	DCTN1	0.63
BBS1_HUMAN	582	BBS1	GLU2B_HUMAN	5589	PRKCSH	0.63
BBS1_HUMAN	582	BBS1	EPAS1_HUMAN	2034	EPAS1	0.63
BBS1_HUMAN	582	BBS1	WDR53_HUMAN	348793	WDR53	0.63
BBS1_HUMAN	582	BBS1	FHOD1_HUMAN	29109	FHOD1	0.63
BBS1_HUMAN	582	BBS1	BBS12_HUMAN	166379	BBS12	0.63
BBS1_HUMAN	582	BBS1	LZTL1_HUMAN	54585	LZTFL1	0.63
BBS1_HUMAN	582	BBS1	HSC20_HUMAN	150274	HSCB	0.63
BBS1_HUMAN	582	BBS1	TSSC1_HUMAN	7260	TSSC1	0.63
BBS1_HUMAN	582	BBS1	NUDC3_HUMAN	23386	NUDCD3	0.49
BBS1_HUMAN	582	BBS1	NUDC_HUMAN	10726	NUDC	0.49
BBS2_HUMAN	583	BBS2	BBS4_HUMAN	585	BBS4	0.85
BBS2_HUMAN	583	BBS2	BBS7_HUMAN	55212	BBS7	0.83
BBS2_HUMAN	583	BBS2	LZTL1_HUMAN	54585	LZTFL1	0.82
BBS2_HUMAN	583	BBS2	BBS5_HUMAN	129880	BBS5	0.82
BBS2_HUMAN	583	BBS2	PTHB1_HUMAN	27241	BBS9	0.78
BBS2_HUMAN	583	BBS2	ALDOB_HUMAN	229	ALDOB	0.77
BBS2_HUMAN	583	BBS2	TTC8_HUMAN	123016	TTC8	0.77
BBS2_HUMAN	583	BBS2	BBIP1_HUMAN	92482	BBIP1	0.75
BBS2_HUMAN	583	BBS2	PSME3_HUMAN	10197	PSME3	0.74
BBS2_HUMAN	583	BBS2	MKKS_HUMAN	8195	MKKS	0.73
BBS2_HUMAN	583	BBS2	PAX2_HUMAN	5076	PAX2	0.65
BBS2_HUMAN	583	BBS2	EXOC7_HUMAN	23265	EXOC7	0.65
BBS2_HUMAN	583	BBS2	K1C18_HUMAN	3875	KRT18	0.65
BBS2_HUMAN	583	BBS2	FLOT1_HUMAN	10211	FLOT1	0.65
BBS2_HUMAN	583	BBS2	FLNB_HUMAN	2317	FLNB	0.63
BBS2_HUMAN	583	BBS2	PCAT1_HUMAN	79888	LPCAT1	0.63
BBS2_HUMAN	583	BBS2	EF1A1_HUMAN	1915	EEF1A1	0.63
BBS2_HUMAN	583	BBS2	BBS12_HUMAN	166379	BBS12	0.63
BBS2_HUMAN	583	BBS2	ENDOV_HUMAN	284131	ENDOV	0.63
BBS2_HUMAN	583	BBS2	PCM1_HUMAN	5108	PCM1	0.63
BBS2_HUMAN	583	BBS2	TCPB_HUMAN	10576	CCT2	0.63
BBS2_HUMAN	583	BBS2	MDFI_HUMAN	4188	MDFI	0.63
BBS2_HUMAN	583	BBS2	ACY1_HUMAN	95	ACY1	0.63
BBS2_HUMAN	583	BBS2	TSP3_HUMAN	7059	THBS3	0.63
BBS2_HUMAN	583	BBS2	BHMT1_HUMAN	635	BHMT	0.63
BBS2_HUMAN	583	BBS2	EPAS1_HUMAN	2034	EPAS1	0.63
BBS2_HUMAN	583	BBS2	UBD_HUMAN	10537	UBD	0.63
BBS2_HUMAN	583	BBS2	FHOD1_HUMAN	29109	FHOD1	0.63
BBS2_HUMAN	583	BBS2	GLIS2_HUMAN	84662	GLIS2	0.63
BBS2_HUMAN	583	BBS2	HSC20_HUMAN	150274	HSCB	0.63
BBS2_HUMAN	583	BBS2	RBPMS_HUMAN	11030	RBPMS	0.63
BBS4_HUMAN	585	BBS4	PCM1_HUMAN	5108	PCM1	0.89
BBS4_HUMAN	585	BBS4	DCTN1_HUMAN	1639	DCTN1	0.88
BBS4_HUMAN	585	BBS4	BBS5_HUMAN	129880	BBS5	0.83
BBS4_HUMAN	585	BBS4	BBS7_HUMAN	55212	BBS7	0.83
BBS4_HUMAN	585	BBS4	PTHB1_HUMAN	27241	BBS9	0.82
BBS4_HUMAN	585	BBS4	TTC8_HUMAN	123016	TTC8	0.82
BBS4_HUMAN	585	BBS4	ALDOB_HUMAN	229	ALDOB	0.77
BBS4_HUMAN	585	BBS4	BBIP1_HUMAN	92482	BBIP1	0.75
BBS4_HUMAN	585	BBS4	EPAS1_HUMAN	2034	EPAS1	0.72
BBS4_HUMAN	585	BBS4	PAX2_HUMAN	5076	PAX2	0.65
BBS4_HUMAN	585	BBS4	EXOC7_HUMAN	23265	EXOC7	0.65
BBS4_HUMAN	585	BBS4	K1C18_HUMAN	3875	KRT18	0.65
BBS4_HUMAN	585	BBS4	FLOT1_HUMAN	10211	FLOT1	0.65
BBS4_HUMAN	585	BBS4	CALCA_HUMAN	796	CALCA	0.63
BBS4_HUMAN	585	BBS4	EF1A1_HUMAN	1915	EEF1A1	0.63
BBS4_HUMAN	585	BBS4	FHOD1_HUMAN	29109	FHOD1	0.63
BBS4_HUMAN	585	BBS4	BBS12_HUMAN	166379	BBS12	0.63
BBS4_HUMAN	585	BBS4	HSC20_HUMAN	150274	HSCB	0.63
BBS4_HUMAN	585	BBS4	CUL3_HUMAN	8452	CUL3	0.63
BBS4_HUMAN	585	BBS4	EIF3A_HUMAN	8661	EIF3A	0.63
BBS4_HUMAN	585	BBS4	LZTL1_HUMAN	54585	LZTFL1	0.63
BBS4_HUMAN	585	BBS4	ACTB_HUMAN	60	ACTB	0.63
BBS4_HUMAN	585	BBS4	MYOG_HUMAN	4656	MYOG	0.63
BBS4_HUMAN	585	BBS4	ACY1_HUMAN	95	ACY1	0.63
BBS4_HUMAN	585	BBS4	RAB3I_HUMAN	117177	RAB3IP	0.63
BBS4_HUMAN	585	BBS4	BHMT1_HUMAN	635	BHMT	0.63
BBS4_HUMAN	585	BBS4	CE290_HUMAN	80184	CEP290	0.55
BBS5_HUMAN	129880	BBS5	BBS7_HUMAN	55212	BBS7	0.82
BBS5_HUMAN	129880	BBS5	PTHB1_HUMAN	27241	BBS9	0.82
BBS5_HUMAN	129880	BBS5	KLC3_HUMAN	147700	KLC3	0.7
BBS5_HUMAN	129880	BBS5	TTC8_HUMAN	123016	TTC8	0.63
BBS5_HUMAN	129880	BBS5	CRADD_HUMAN	8738	CRADD	0.63
BBS5_HUMAN	129880	BBS5	LZTL1_HUMAN	54585	LZTFL1	0.63
BBS5_HUMAN	129880	BBS5	BBIP1_HUMAN	92482	BBIP1	0.52
BBS7_HUMAN	55212	BBS7	TCPB_HUMAN	10576	CCT2	0.86
BBS7_HUMAN	55212	BBS7	PTHB1_HUMAN	27241	BBS9	0.82
BBS7_HUMAN	55212	BBS7	TTC8_HUMAN	123016	TTC8	0.82
BBS7_HUMAN	55212	BBS7	LZTL1_HUMAN	54585	LZTFL1	0.82
BBS7_HUMAN	55212	BBS7	MKKS_HUMAN	8195	MKKS	0.82
BBS7_HUMAN	55212	BBS7	ALDOB_HUMAN	229	ALDOB	0.77
BBS7_HUMAN	55212	BBS7	BBIP1_HUMAN	92482	BBIP1	0.75
BBS7_HUMAN	55212	BBS7	JUN_HUMAN	3725	JUN	0.75
BBS7_HUMAN	55212	BBS7	BBS10_HUMAN	79738	BBS10	0.74
BBS7_HUMAN	55212	BBS7	BBS12_HUMAN	166379	BBS12	0.73
BBS7_HUMAN	55212	BBS7	TCPA_HUMAN	6950	TCP1	0.72
BBS7_HUMAN	55212	BBS7	TCPG_HUMAN	7203	CCT3	0.72
BBS7_HUMAN	55212	BBS7	K1C18_HUMAN	3875	KRT18	0.65
BBS7_HUMAN	55212	BBS7	FLOT1_HUMAN	10211	FLOT1	0.65
BBS7_HUMAN	55212	BBS7	PAX2_HUMAN	5076	PAX2	0.65
BBS7_HUMAN	55212	BBS7	ACY1_HUMAN	95	ACY1	0.63
BBS7_HUMAN	55212	BBS7	BBS7_HUMAN	55212	BBS7	0.63
BBS7_HUMAN	55212	BBS7	KLK5_HUMAN	25818	KLK5	0.63
BBS7_HUMAN	55212	BBS7	FHOD1_HUMAN	29109	FHOD1	0.63
BBS7_HUMAN	55212	BBS7	SEGN_HUMAN	10590	SCGN	0.63
BBS7_HUMAN	55212	BBS7	PKHO2_HUMAN	80301	PLEKHO2	0.63
BBS7_HUMAN	55212	BBS7	DCC1_HUMAN	79075	DSCC1	0.63
BBS7_HUMAN	55212	BBS7	CCDC8_HUMAN	83987	CCDC8	0.63
BBS7_HUMAN	55212	BBS7	TSP3_HUMAN	7059	THBS3	0.63
BBS7_HUMAN	55212	BBS7	TCPD_HUMAN	10575	CCT4	0.63
BBS7_HUMAN	55212	BBS7	DX39A_HUMAN	10212	DDX39A	0.63
BBS7_HUMAN	55212	BBS7	EXOC7_HUMAN	23265	EXOC7	0.52
BBS7_HUMAN	55212	BBS7	NUDC_HUMAN	10726	NUDC	0.49
BBS10_HUMAN	79738	BBS10	MKKS_HUMAN	8195	MKKS	0.77
BBS10_HUMAN	79738	BBS10	BBS12_HUMAN	166379	BBS12	0.67
BBS10_HUMAN	79738	BBS10	JIP2_HUMAN	23542	MAPK8IP2	0.63
BBS10_HUMAN	79738	BBS10	SFRP3_HUMAN	2487	FRZB	0.63
BBS10_HUMAN	79738	BBS10	M3K7_HUMAN	6885	MAP3K7	0.63
BBS10_HUMAN	79738	BBS10	PTHB1_HUMAN	27241	BBS9	0.63
BBS10_HUMAN	79738	BBS10	TNF11_HUMAN	8600	TNFSF11	0.63
BBS10_HUMAN	79738	BBS10	RGS2_HUMAN	5997	RGS2	0.63
BBS10_HUMAN	79738	BBS10	MK06_HUMAN	5597	MAPK6	0.63
BBS10_HUMAN	79738	BBS10	KC1E_HUMAN	1454	CSNK1E	0.63
BBS10_HUMAN	79738	BBS10	FAK1_HUMAN	5747	PTK2	0.63
BBS10_HUMAN	79738	BBS10	YAED1_HUMAN	57002	YAE1D1	0.63
BBS10_HUMAN	79738	BBS10	RASA1_HUMAN	5921	RASA1	0.63
BBS10_HUMAN	79738	BBS10	NR4A1_HUMAN	3164	NR4A1	0.63
BBS10_HUMAN	79738	BBS10	HDAC6_HUMAN	10013	HDAC6	0.63
BBS10_HUMAN	79738	BBS10	TCPG_HUMAN	7203	CCT3	0.55
BBS10_HUMAN	79738	BBS10	TCPA_HUMAN	6950	TCP1	0.55
BBS10_HUMAN	79738	BBS10	TCPB_HUMAN	10576	CCT2	0.55
BBS12_HUMAN	166379	BBS12	MKKS_HUMAN	8195	MKKS	0.73
BBS12_HUMAN	166379	BBS12	PTHB1_HUMAN	27241	BBS9	0.63
CAD23_HUMAN	64072	CDH23	USH1C_HUMAN	10083	USH1C	0.9
CAD23_HUMAN	64072	CDH23	LYN_HUMAN	4067	LYN	0.63
CAD23_HUMAN	64072	CDH23	MYO7A_HUMAN	4647	MYO7A	0.52
CE290_HUMAN	80184	CEP290	CEP76_HUMAN	79959	CEP76	0.83
CE290_HUMAN	80184	CEP290	CEP97_HUMAN	79598	CEP97	0.82
CE290_HUMAN	80184	CEP290	ZN423_HUMAN	23090	ZNF423	0.76
CE290_HUMAN	80184	CEP290	IQCB1_HUMAN	9657	IQCB1	0.72
CE290_HUMAN	80184	CEP290	CP110_HUMAN	11064	CEP110	0.63
CE290_HUMAN	80184	CEP290	CCDC8_HUMAN	83987	CCDC8	0.63
CE290_HUMAN	80184	CEP290	PEG10_HUMAN	23089	PEG10	0.63
CE290_HUMAN	80184	CEP290	NEUL4_HUMAN	84461	NEURL4	0.63
CE290_HUMAN	80184	CEP290	MCM7_HUMAN	4176	MCM7	0.63
CE290_HUMAN	80184	CEP290	CDN1A_HUMAN	1026	CDKN1A	0.63
CE290_HUMAN	80184	CEP290	ESR1_HUMAN	2099	ESR1	0.63
CE290_HUMAN	80184	CEP290	MK10_HUMAN	5602	MAPK10	0.63
CE290_HUMAN	80184	CEP290	CEP57_HUMAN	9702	CEP57	0.63
CE290_HUMAN	80184	CEP290	CI016_HUMAN	79095	C9orf16	0.63
CE290_HUMAN	80184	CEP290	DTBP1_HUMAN	84062	DTNBP1	0.63
CE290_HUMAN	80184	CEP290	SUMO1_HUMAN	7341	SUMO1	0.56
CE290_HUMAN	80184	CEP290	PCM1_HUMAN	5108	PCM1	0.52
CO4A4_HUMAN	1286	COL4A4	KLK6_HUMAN	5653	KLK6	0.68
CO4A4_HUMAN	1286	COL4A4	MATN2_HUMAN	4147	MATN2	0.62
CO4A4_HUMAN	1286	COL4A4	FBLN2_HUMAN	2199	FBLN2	0.62
CO4A4_HUMAN	1286	COL4A4	ONCM_HUMAN	5008	OSM	0.52
CO4A4_HUMAN	1286	COL4A4	GDN_HUMAN	5270	SERPINE2	0.52
CO4A4_HUMAN	1286	COL4A4	BGH3_HUMAN	7045	TGFBI	0.52
CO4A4_HUMAN	1286	COL4A4	MMP9_HUMAN	4318	MMP9	0.52
CO4A4_HUMAN	1286	COL4A4	C1QR1_HUMAN	22918	CD93	0.52
CO4A4_HUMAN	1286	COL4A4	HABP2_HUMAN	3026	HABP2	0.52
CO4A4_HUMAN	1286	COL4A4	PGS2_HUMAN	1634	DCN	0.52
CO4A4_HUMAN	1286	COL4A4	ANTR2_HUMAN	118429	ANTXR2	0.52
CO4A4_HUMAN	1286	COL4A4	FINC_HUMAN	2335	FN1	0.52
CO4A4_HUMAN	1286	COL4A4	CO4A3_HUMAN	1285	COL4A3	0.52
CO4A5_HUMAN	1287	COL4A5	STRN3_HUMAN	29966	STRN3	0.72
CO4A5_HUMAN	1287	COL4A5	KLK6_HUMAN	5653	KLK6	0.68
CO4A5_HUMAN	1287	COL4A5	NR1H2_HUMAN	7376	NR1H2	0.63
CO4A5_HUMAN	1287	COL4A5	KITH_HUMAN	7083	TK1	0.63
CO4A5_HUMAN	1287	COL4A5	DAZP2_HUMAN	9802	DAZAP2	0.63
CO4A5_HUMAN	1287	COL4A5	ANXA7_HUMAN	310	ANXA7	0.63
CO4A5_HUMAN	1287	COL4A5	ELAV1_HUMAN	1994	ELAVL1	0.63
CO4A5_HUMAN	1287	COL4A5	VHL_HUMAN	7428	VHL	0.63
CO4A5_HUMAN	1287	COL4A5	RNF10_HUMAN	9921	RNF10	0.63
CO4A5_HUMAN	1287	COL4A5	SMN_HUMAN	6606, 6607	SMN1, SMN2	0.63
CO4A5_HUMAN	1287	COL4A5	CDN1A_HUMAN	1026	CDKN1A	0.63
CO4A5_HUMAN	1287	COL4A5	FBLN2_HUMAN	2199	FBLN2	0.62
CO4A5_HUMAN	1287	COL4A5	MATN2_HUMAN	4147	MATN2	0.62
CO4A5_HUMAN	1287	COL4A5	ANTR2_HUMAN	118429	ANTXR2	0.56
CO4A5_HUMAN	1287	COL4A5	C1QR1_HUMAN	22918	CD93	0.55
CO4A5_HUMAN	1287	COL4A5	ONCM_HUMAN	5008	OSM	0.52
CO4A5_HUMAN	1287	COL4A5	FINC_HUMAN	2335	FN1	0.52
CO4A5_HUMAN	1287	COL4A5	GDN_HUMAN	5270	SERPINE2	0.52
CO4A5_HUMAN	1287	COL4A5	A4_HUMAN	351	APP	0.52
CO4A5_HUMAN	1287	COL4A5	HABP2_HUMAN	3026	HABP2	0.52
CO4A5_HUMAN	1287	COL4A5	MMP9_HUMAN	4318	MMP9	0.52
CO4A5_HUMAN	1287	COL4A5	CO4A6_HUMAN	1288	COL4A6	0.52
CO4A5_HUMAN	1287	COL4A5	CO4A3_HUMAN	1285	COL4A3	0.52
CO4A5_HUMAN	1287	COL4A5	PGS2_HUMAN	1634	DCN	0.52
WHRN_HUMAN	25861	DFNB31	CSKP_HUMAN	8573	CASK	0.77
WHRN_HUMAN	25861	DFNB31	LRP4_HUMAN	4038	LRP4	0.63
WHRN_HUMAN	25861	DFNB31	MYO15_HUMAN	51168	MYO15A	0.62
WHRN_HUMAN	25861	DFNB31	WHRN_HUMAN	25861	DFNB31	0.59
WHRN_HUMAN	25861	DFNB31	MYO7A_HUMAN	4647	MYO7A	0.59
ERCC8_HUMAN	1161	ERCC8	ERCC6_HUMAN	2074	ERCC6	0.89
ERCC8_HUMAN	1161	ERCC8	DDB1_HUMAN	100290337, 1642	LOC100290337, DDB1	0.89
ERCC8_HUMAN	1161	ERCC8	CSN5_HUMAN	10987	COPS5	0.87
ERCC8_HUMAN	1161	ERCC8	CSN6_HUMAN	10980	COPS6	0.87
ERCC8_HUMAN	1161	ERCC8	SYF1_HUMAN	56949	XAB2	0.79
ERCC8_HUMAN	1161	ERCC8	CUL4A_HUMAN	8451	CUL4A	0.79
ERCC8_HUMAN	1161	ERCC8	CUL4B_HUMAN	8450	CUL4B	0.79
ERCC8_HUMAN	1161	ERCC8	TF2H2_HUMAN	2966	GTF2H2	0.77
ERCC8_HUMAN	1161	ERCC8	CSN3_HUMAN	8533	COPS3	0.73
ERCC8_HUMAN	1161	ERCC8	CSN4_HUMAN	51138	COPS4	0.73
ERCC8_HUMAN	1161	ERCC8	QCR8_HUMAN	27089	UQCRQ	0.63
ERCC8_HUMAN	1161	ERCC8	SSBP_HUMAN	6742	SSBP1	0.63
ERCC8_HUMAN	1161	ERCC8	DDB2_HUMAN	1643	DDB2	0.63
ERCC8_HUMAN	1161	ERCC8	EP300_HUMAN	2033	EP300	0.63
ERCC8_HUMAN	1161	ERCC8	CSN7A_HUMAN	50813	COPS7A	0.63
ERCC8_HUMAN	1161	ERCC8	ZNF24_HUMAN	7572	ZNF24	0.63
ERCC8_HUMAN	1161	ERCC8	CSN2_HUMAN	9318	COPS2	0.63
ERCC8_HUMAN	1161	ERCC8	RUVB2_HUMAN	10856	RUVBL2	0.63
ERCC8_HUMAN	1161	ERCC8	CSN8_HUMAN	10920	COPS8	0.63
ERCC8_HUMAN	1161	ERCC8	CUL5_HUMAN	8065	CUL5	0.63
ERCC8_HUMAN	1161	ERCC8	PCNA_HUMAN	5111	PCNA	0.63
ERCC8_HUMAN	1161	ERCC8	RBX1_HUMAN	9978	RBX1	0.63
ERCC8_HUMAN	1161	ERCC8	H10_HUMAN	3005	H1F0	0.63
ERCC8_HUMAN	1161	ERCC8	CSK2B_HUMAN	1460	CSNK2B	0.63
ERCC8_HUMAN	1161	ERCC8	MDM2_HUMAN	4193	MDM2	0.63
ERCC8_HUMAN	1161	ERCC8	RPB1_HUMAN	5430	POLR2A	0.63
ERCC8_HUMAN	1161	ERCC8	UVSSA_HUMAN	57654	UVSSA	0.63
ERCC8_HUMAN	1161	ERCC8	P53_HUMAN	7157	TP53	0.63
ERCC8_HUMAN	1161	ERCC8	DDA1_HUMAN	79016	DDA1	0.63
ERCC8_HUMAN	1161	ERCC8	RFWD2_HUMAN	64326	RFWD2	0.63
ERCC8_HUMAN	1161	ERCC8	CBR1_HUMAN	873	CBR1	0.63
ERCC8_HUMAN	1161	ERCC8	CSN1_HUMAN	2873	GPS1	0.63
ERCC8_HUMAN	1161	ERCC8	OGG1_HUMAN	4968	OGG1	0.63
ERCC8_HUMAN	1161	ERCC8	HMGN1_HUMAN	3150	HMGN1	0.63
ERCC8_HUMAN	1161	ERCC8	TOP1_HUMAN	7150	TOP1	0.49
GPR98_HUMAN	84059	GPR98	GGH_HUMAN	8836	GGH	0.63
GPR98_HUMAN	84059	GPR98	PTBP3_HUMAN	9991	PTBP3	0.63
GPR98_HUMAN	84059	GPR98	NXPH2_HUMAN	11249	NXPH2	0.63
GPR98_HUMAN	84059	GPR98	SIAE_HUMAN	54414	SIAE	0.63
GPR98_HUMAN	84059	GPR98	CALR3_HUMAN	125972	CALR3	0.63
GPR98_HUMAN	84059	GPR98	TAZ_HUMAN	6901	TAZ	0.63
GPR98_HUMAN	84059	GPR98	GPHA2_HUMAN	170589	GPHA2	0.63
GPR98_HUMAN	84059	GPR98	TACT_HUMAN	10225	CD96	0.63
GPR98_HUMAN	84059	GPR98	DNS2B_HUMAN	58511	DNASE2B	0.63
INP5E_HUMAN	56623	INPP5E	1433G_HUMAN	7532	YWHAG	0.52
MKKS_HUMAN	8195	MKKS	PTN_HUMAN	5764	PTN	0.73
MKKS_HUMAN	8195	MKKS	TCPB_HUMAN	10576	CCT2	0.73
MKKS_HUMAN	8195	MKKS	TCPA_HUMAN	6950	TCP1	0.73
MKKS_HUMAN	8195	MKKS	STK16_HUMAN	8576	STK16	0.72
MKKS_HUMAN	8195	MKKS	ICA69_HUMAN	3382	ICA1	0.72
MKKS_HUMAN	8195	MKKS	TGIF1_HUMAN	7050	TGIF1	0.72
MKKS_HUMAN	8195	MKKS	CHIP_HUMAN	10273	STUB1	0.63
MKKS_HUMAN	8195	MKKS	TCPE_HUMAN	22948	CCT5	0.63
MKKS_HUMAN	8195	MKKS	HS90A_HUMAN	3320	HSP90AA1	0.63
MKKS_HUMAN	8195	MKKS	HSP74_HUMAN	3308	HSPA4	0.63
MKKS_HUMAN	8195	MKKS	HSP7C_HUMAN	3312	HSPA8	0.63
MKKS_HUMAN	8195	MKKS	TCPG_HUMAN	7203	CCT3	0.63
MKKS_HUMAN	8195	MKKS	EF1G_HUMAN	1937	EEF1G	0.63
MKKS_HUMAN	8195	MKKS	TCPD_HUMAN	10575	CCT4	0.63
MKKS_HUMAN	8195	MKKS	TCPQ_HUMAN	10694	CCT8	0.63
MKKS_HUMAN	8195	MKKS	A4_HUMAN	351	APP	0.56
MKS1_HUMAN	54903	MKS1	GLYM_HUMAN	6472	SHMT2	0.63
MKS1_HUMAN	54903	MKS1	ENPP6_HUMAN	133121	ENPP6	0.63
MKS1_HUMAN	54903	MKS1	DDX24_HUMAN	57062	DDX24	0.63
MKS1_HUMAN	54903	MKS1	U513_HUMAN	79583	TMEM231	0.63
MKS1_HUMAN	54903	MKS1	LIPH_HUMAN	200879	LIPH	0.63
MKS1_HUMAN	54903	MKS1	TSP3_HUMAN	7059	THBS3	0.63
MKS1_HUMAN	54903	MKS1	KLK5_HUMAN	25818	KLK5	0.63
MKS1_HUMAN	54903	MKS1	MKS3_HUMAN	91147	TMEM67	0.52
MKS1_HUMAN	54903	MKS1	SMAD2_HUMAN	4087	SMAD2	0.49
MYO7A_HUMAN	4647	MYO7A	USH1C_HUMAN	10083	USH1C	0.87
MYO7A_HUMAN	4647	MYO7A	MAP2_HUMAN	4133	MAP2	0.79
MYO7A_HUMAN	4647	MYO7A	KAP0_HUMAN	5573	PRKAR1A	0.77
MYO7A_HUMAN	4647	MYO7A	VEZA_HUMAN	55591	VEZT	0.77
MYO7A_HUMAN	4647	MYO7A	CALM_HUMAN	801, 805, 808	CALM1, CALM2, CALM3	0.75
MYO7A_HUMAN	4647	MYO7A	CTNA1_HUMAN	1495	CTNNA1	0.72
MYO7A_HUMAN	4647	MYO7A	CTNB1_HUMAN	1499	CTNNB1	0.72
MYO7A_HUMAN	4647	MYO7A	CADH1_HUMAN	999	CDH1	0.72
MYO7A_HUMAN	4647	MYO7A	KEAP1_HUMAN	9817	KEAP1	0.65
MYO7A_HUMAN	4647	MYO7A	LANC1_HUMAN	10314	LANCL1	0.63
MYO7A_HUMAN	4647	MYO7A	MGMT_HUMAN	4255	MGMT	0.63
MYO7A_HUMAN	4647	MYO7A	MYRIP_HUMAN	25924	MYRIP	0.62
MYO7A_HUMAN	4647	MYO7A	ACTS_HUMAN	58	ACTA1	0.52
MYO7A_HUMAN	4647	MYO7A	KHDR1_HUMAN	10657	KHDRBS1	0.49
NDP_HUMAN	4693	NDP	FZD4_HUMAN	8322	FZD4	0.84
NDP_HUMAN	4693	NDP	NDP_HUMAN	4693	NDP	0.81
NDP_HUMAN	4693	NDP	BAG3_HUMAN	9531	BAG3	0.63
NDP_HUMAN	4693	NDP	LRP5_HUMAN	4041	LRP5	0.63
NDP_HUMAN	4693	NDP	TSN12_HUMAN	23554	TSPAN12	0.63
NDP_HUMAN	4693	NDP	PP1A_HUMAN	5499	PPP1CA	0.63
NDP_HUMAN	4693	NDP	LEG8_HUMAN	3964	LGALS8	0.63
NDP_HUMAN	4693	NDP	A4_HUMAN	351	APP	0.56
OAT_HUMAN	4942	OAT	IF6_HUMAN	3692	EIF6	0.76
OAT_HUMAN	4942	OAT	OTUD4_HUMAN	54726	OTUD4	0.76
OAT_HUMAN	4942	OAT	DMWD_HUMAN	1762	DMWD	0.76
OAT_HUMAN	4942	OAT	CB018_HUMAN	54978	C2orf18	0.73
OAT_HUMAN	4942	OAT	MYC_HUMAN	4609	MYC	0.72
OAT_HUMAN	4942	OAT	ICT1_HUMAN	3396	ICT1	0.72
OAT_HUMAN	4942	OAT	ATF2_HUMAN	1386	ATF2	0.72
OAT_HUMAN	4942	OAT	EIF1B_HUMAN	10289	EIF1B	0.7
OAT_HUMAN	4942	OAT	OAT_HUMAN	4942	OAT	0.7
OAT_HUMAN	4942	OAT	CRCM_HUMAN	4163	MCC	0.63
OAT_HUMAN	4942	OAT	FBX6_HUMAN	26270	FBXO6	0.63
OAT_HUMAN	4942	OAT	FUS_HUMAN	2521	FUS	0.63
OAT_HUMAN	4942	OAT	1B42_HUMAN	3106	HLA-B	0.63
OAT_HUMAN	4942	OAT	CDK2_HUMAN	1017	CDK2	0.63
OAT_HUMAN	4942	OAT	EGFR_HUMAN	1956	EGFR	0.63
OAT_HUMAN	4942	OAT	UBQL4_HUMAN	56893	UBQLN4	0.63
OAT_HUMAN	4942	OAT	ARF6_HUMAN	382	ARF6	0.63
OAT_HUMAN	4942	OAT	MLP3A_HUMAN	84557	MAP1LC3A	0.63
OAT_HUMAN	4942	OAT	CXA1_HUMAN	2697	GJA1	0.63
OAT_HUMAN	4942	OAT	HUWE1_HUMAN	10075	HUWE1	0.63
OAT_HUMAN	4942	OAT	CCNA1_HUMAN	8900	CCNA1	0.63
OAT_HUMAN	4942	OAT	TRAF6_HUMAN	7189	TRAF6	0.63
OAT_HUMAN	4942	OAT	NUDT3_HUMAN	11165	NUDT3	0.63
OAT_HUMAN	4942	OAT	ADRB2_HUMAN	154	ADRB2	0.63
OAT_HUMAN	4942	OAT	SSA27_HUMAN	10534	SSSCA1	0.63
OAT_HUMAN	4942	OAT	HDAC5_HUMAN	10014	HDAC5	0.63
OAT_HUMAN	4942	OAT	FAF2_HUMAN	23197	FAF2	0.63
OAT_HUMAN	4942	OAT	AAKB1_HUMAN	5564	PRKAB1	0.63
OAT_HUMAN	4942	OAT	STAU1_HUMAN	6780	STAU1	0.63
OAT_HUMAN	4942	OAT	TP4A3_HUMAN	11156	PTP4A3	0.63
OAT_HUMAN	4942	OAT	SIR7_HUMAN	51547	SIRT7	0.63
OAT_HUMAN	4942	OAT	SUMO2_HUMAN	6613	SUMO2	0.63
OAT_HUMAN	4942	OAT	PPGB_HUMAN	5476	CTSA	0.49
OFD1_HUMAN	8481	OFD1	RUVB1_HUMAN	8607	RUVBL1	0.78
OFD1_HUMAN	8481	OFD1	PLK1_HUMAN	5347	PLK1	0.76
OFD1_HUMAN	8481	OFD1	TRRAP_HUMAN	8295	TRRAP	0.72
OFD1_HUMAN	8481	OFD1	OFD1_HUMAN	8481	OFD1	0.72
OFD1_HUMAN	8481	OFD1	PAN2_HUMAN	9924	PAN2	0.63
OFD1_HUMAN	8481	OFD1	TRAK2_HUMAN	66008	TRAK2	0.63
OFD1_HUMAN	8481	OFD1	GASP1_HUMAN	9737	GPRASP1	0.63
OFD1_HUMAN	8481	OFD1	VOPP1_HUMAN	81552	VOPP1	0.63
OFD1_HUMAN	8481	OFD1	F190B_HUMAN	54462	FAM190B	0.63
OFD1_HUMAN	8481	OFD1	CENPR_HUMAN	23421	ITGB3BP	0.63
OFD1_HUMAN	8481	OFD1	CCDC8_HUMAN	83987	CCDC8	0.63
OFD1_HUMAN	8481	OFD1	K1377_HUMAN	57562	KIAA1377	0.63
OFD1_HUMAN	8481	OFD1	GASP2_HUMAN	114928	GPRASP2	0.63
OFD1_HUMAN	8481	OFD1	LC7L2_HUMAN	51631	LUC7L2	0.63
OFD1_HUMAN	8481	OFD1	UN13A_HUMAN	23025	UNC13A	0.63
OFD1_HUMAN	8481	OFD1	IF6_HUMAN	3692	EIF6	0.63
OFD1_HUMAN	8481	OFD1	NDK7_HUMAN	29922	NME7	0.63
OFD1_HUMAN	8481	OFD1	5HT7R_HUMAN	3363	HTR7	0.63
OFD1_HUMAN	8481	OFD1	FBW1A_HUMAN	8945	BTRC	0.52
OFD1_HUMAN	8481	OFD1	LATS2_HUMAN	26524	LATS2	0.49
OFD1_HUMAN	8481	OFD1	RASF2_HUMAN	9770	RASSF2	0.49
OFD1_HUMAN	8481	OFD1	LATS1_HUMAN	9113	LATS1	0.49
OFD1_HUMAN	8481	OFD1	SAV1_HUMAN	60485	SAV1	0.49
OFD1_HUMAN	8481	OFD1	SLMAP_HUMAN	7871	SLMAP	0.49
OFD1_HUMAN	8481	OFD1	AMOT_HUMAN	154796	AMOT	0.49
OFD1_HUMAN	8481	OFD1	CT2NL_HUMAN	55917	CTTNBP2NL	0.49
PEX1_HUMAN	5189	PEX1	PEX6_HUMAN	5190	PEX6	0.95
PEX1_HUMAN	5189	PEX1	PEX26_HUMAN	55670	PEX26	0.89
PEX1_HUMAN	5189	PEX1	DTWD2_HUMAN	285605	DTWD2	0.63
PEX1_HUMAN	5189	PEX1	TNR6_HUMAN	355	FAS	0.63
PEX1_HUMAN	5189	PEX1	TF65_HUMAN	5970	RELA	0.63
PEX1_HUMAN	5189	PEX1	TSP3_HUMAN	7059	THBS3	0.63
PEX1_HUMAN	5189	PEX1	SUMO2_HUMAN	6613	SUMO2	0.63
PEX1_HUMAN	5189	PEX1	2AAA_HUMAN	5518	PPP2R1A	0.63
PEX1_HUMAN	5189	PEX1	PEX14_HUMAN	5195	PEX14	0.56
PEX7_HUMAN	5191	PEX7	PEX13_HUMAN	5194	PEX13	0.94
PEX7_HUMAN	5191	PEX7	PEX5_HUMAN	5830	PEX5	0.9
PEX7_HUMAN	5191	PEX7	PEX14_HUMAN	5195	PEX14	0.87
PEX7_HUMAN	5191	PEX7	PAHX_HUMAN	5264	PHYH	0.73
PEX7_HUMAN	5191	PEX7	ANM6_HUMAN	55170	PRMT6	0.72
PEX7_HUMAN	5191	PEX7	KDM1A_HUMAN	23028	KDM1A	0.72
PEX7_HUMAN	5191	PEX7	TCPW_HUMAN	10693	CCT6B	0.7
PEX7_HUMAN	5191	PEX7	TCPB_HUMAN	10576	CCT2	0.7
PEX7_HUMAN	5191	PEX7	TCPE_HUMAN	22948	CCT5	0.7
PEX7_HUMAN	5191	PEX7	TCPZ_HUMAN	908	CCT6A	0.7
PEX7_HUMAN	5191	PEX7	THIK_HUMAN	30	ACAA1	0.7
PEX7_HUMAN	5191	PEX7	TCPG_HUMAN	7203	CCT3	0.7
PEX7_HUMAN	5191	PEX7	TLE3_HUMAN	7090	TLE3	0.63
PEX7_HUMAN	5191	PEX7	PDCL3_HUMAN	79031	PDCL3	0.63
PEX7_HUMAN	5191	PEX7	TCPH_HUMAN	10574	CCT7	0.63
PEX7_HUMAN	5191	PEX7	PHLP_HUMAN	5082	PDCL	0.63
PEX7_HUMAN	5191	PEX7	CU059_HUMAN	56683	C21orf59	0.63
PEX7_HUMAN	5191	PEX7	TCPD_HUMAN	10575	CCT4	0.63
PEX7_HUMAN	5191	PEX7	TXND9_HUMAN	10190	TXNDC9	0.63
PEX7_HUMAN	5191	PEX7	CF226_HUMAN	441150	C6orf226	0.63
PEX7_HUMAN	5191	PEX7	TCPA_HUMAN	6950	TCP1	0.63
PEX7_HUMAN	5191	PEX7	PFD3_HUMAN	7411	VBP1	0.63
PEX7_HUMAN	5191	PEX7	THIL_HUMAN	38	ACAT1	0.63
PEX7_HUMAN	5191	PEX7	NUDC_HUMAN	10726	NUDC	0.49
PAHX_HUMAN	5264	PHYH	FA8_HUMAN	2157	F8	0.89
PAHX_HUMAN	5264	PHYH	FKBP4_HUMAN	2288	FKBP4	0.87
PAHX_HUMAN	5264	PHYH	CSN3_HUMAN	8533	COPS3	0.76
PAHX_HUMAN	5264	PHYH	WRP73_HUMAN	49856	WRAP73	0.72
PAHX_HUMAN	5264	PHYH	PHYIP_HUMAN	9796	PHYHIP	0.72
PAHX_HUMAN	5264	PHYH	MAGAB_HUMAN	4110	MAGEA11	0.63
PAHX_HUMAN	5264	PHYH	TM1L1_HUMAN	10040	TOM1L1	0.63
PAHX_HUMAN	5264	PHYH	FAM9B_HUMAN	171483	FAM9B	0.63
PAHX_HUMAN	5264	PHYH	RN167_HUMAN	26001	RNF167	0.63
PAHX_HUMAN	5264	PHYH	PTH2R_HUMAN	5746	PTH2R	0.63
PAHX_HUMAN	5264	PHYH	ABCD3_HUMAN	5825	ABCD3	0.63
PAHX_HUMAN	5264	PHYH	ELAV1_HUMAN	1994	ELAVL1	0.63
PAHX_HUMAN	5264	PHYH	PAHX_HUMAN	5264	PHYH	0.62
PAHX_HUMAN	5264	PHYH	ACSL6_HUMAN	23305	ACSL6	0.59
PAHX_HUMAN	5264	PHYH	A4_HUMAN	351	APP	0.56
TM216_HUMAN	51259	TMEM216	MCM3A_HUMAN	8888	MCM3AP	0.63
TM216_HUMAN	51259	TMEM216	ELAV1_HUMAN	1994	ELAVL1	0.63
TRI32_HUMAN	22954	TRIM32	TRI32_HUMAN	22954	TRIM32	0.91
TRI32_HUMAN	22954	TRIM32	ABI2_HUMAN	10152	ABI2	0.89
TRI32_HUMAN	22954	TRIM32	1433B_HUMAN	7529	YWHAB	0.88
TRI32_HUMAN	22954	TRIM32	UBE2N_HUMAN	7334	UBE2N	0.87
TRI32_HUMAN	22954	TRIM32	1433S_HUMAN	2810	SFN	0.86
TRI32_HUMAN	22954	TRIM32	UB2E1_HUMAN	7324	UBE2E1	0.85
TRI32_HUMAN	22954	TRIM32	DTBP1_HUMAN	84062	DTNBP1	0.82
TRI32_HUMAN	22954	TRIM32	UB2V1_HUMAN	387522, 7335	TMEM189-UBE2V1, UBE2V1	0.82
TRI32_HUMAN	22954	TRIM32	AKTIP_HUMAN	64400	AKTIP	0.82
TRI32_HUMAN	22954	TRIM32	UB2D3_HUMAN	7323	UBE2D3	0.79
TRI32_HUMAN	22954	TRIM32	UB2D1_HUMAN	7321	UBE2D1	0.79
TRI32_HUMAN	22954	TRIM32	UB2D2_HUMAN	7322	UBE2D2	0.78
TRI32_HUMAN	22954	TRIM32	ATX1_HUMAN	6310	ATXN1	0.75
TRI32_HUMAN	22954	TRIM32	PIAS3_HUMAN	10401	PIAS3	0.75
TRI32_HUMAN	22954	TRIM32	UBQL4_HUMAN	56893	UBQLN4	0.75
TRI32_HUMAN	22954	TRIM32	UBQL1_HUMAN	29979	UBQLN1	0.74
TRI32_HUMAN	22954	TRIM32	PDE9A_HUMAN	5152	PDE9A	0.74
TRI32_HUMAN	22954	TRIM32	TRI27_HUMAN	5987	TRIM27	0.73
TRI32_HUMAN	22954	TRIM32	UBE2U_HUMAN	148581	UBE2U	0.73
TRI32_HUMAN	22954	TRIM32	UTER_HUMAN	7356	SCGB1A1	0.73
TRI32_HUMAN	22954	TRIM32	TRIM5_HUMAN	85363	TRIM5	0.72
TRI32_HUMAN	22954	TRIM32	UB2V2_HUMAN	7336	UBE2V2	0.72
TRI32_HUMAN	22954	TRIM32	IRAK1_HUMAN	3654	IRAK1	0.68
TRI32_HUMAN	22954	TRIM32	GLIS2_HUMAN	84662	GLIS2	0.68
TRI32_HUMAN	22954	TRIM32	TM173_HUMAN	340061	TMEM173	0.67
TRI32_HUMAN	22954	TRIM32	MYCN_HUMAN	4613	MYCN	0.65
TRI32_HUMAN	22954	TRIM32	XIAP_HUMAN	331	XIAP	0.65
TRI32_HUMAN	22954	TRIM32	VPS11_HUMAN	55823	VPS11	0.63
TRI32_HUMAN	22954	TRIM32	DZIP3_HUMAN	9666	DZIP3	0.63
TRI32_HUMAN	22954	TRIM32	1433T_HUMAN	10971	YWHAQ	0.63
TRI32_HUMAN	22954	TRIM32	CP250_HUMAN	11190	CEP250	0.63
TRI32_HUMAN	22954	TRIM32	CLIP4_HUMAN	79745	CLIP4	0.63
TRI32_HUMAN	22954	TRIM32	RARA_HUMAN	5914	RARA	0.63
TRI32_HUMAN	22954	TRIM32	BIRC3_HUMAN	330	BIRC3	0.63
TRI32_HUMAN	22954	TRIM32	R144B_HUMAN	255488	RNF144B	0.63
TRI32_HUMAN	22954	TRIM32	SRPRB_HUMAN	58477	SRPRB	0.63
TRI32_HUMAN	22954	TRIM32	P53_HUMAN	7157	TP53	0.63
TRI32_HUMAN	22954	TRIM32	BIRC2_HUMAN	329	BIRC2	0.63
TRI32_HUMAN	22954	TRIM32	UB2E3_HUMAN	10477	UBE2E3	0.63
TRI32_HUMAN	22954	TRIM32	1433F_HUMAN	7533	YWHAH	0.63
TRI32_HUMAN	22954	TRIM32	EPN3_HUMAN	55040	EPN3	0.63
TRI32_HUMAN	22954	TRIM32	PIDD_HUMAN	55367	LRDD	0.63
TRI32_HUMAN	22954	TRIM32	RN126_HUMAN	55658	RNF126	0.63
TRI32_HUMAN	22954	TRIM32	UBD_HUMAN	10537	UBD	0.63
TRI32_HUMAN	22954	TRIM32	1433G_HUMAN	7532	YWHAG	0.63
TRI32_HUMAN	22954	TRIM32	SYT6_HUMAN	148281	SYT6	0.63
TRI32_HUMAN	22954	TRIM32	TRI23_HUMAN	373	TRIM23	0.63
TRI32_HUMAN	22954	TRIM32	PCGF6_HUMAN	84108	PCGF6	0.63
TRI32_HUMAN	22954	TRIM32	UB2E2_HUMAN	7325	UBE2E2	0.63
TRI32_HUMAN	22954	TRIM32	1433E_HUMAN	7531	YWHAE	0.63
TRI32_HUMAN	22954	TRIM32	CUL3_HUMAN	8452	CUL3	0.63
TRI32_HUMAN	22954	TRIM32	PRAF1_HUMAN	10567	RABAC1	0.63
TRI32_HUMAN	22954	TRIM32	RXRA_HUMAN	6256	RXRA	0.63
TRI32_HUMAN	22954	TRIM32	1433Z_HUMAN	7534	YWHAZ	0.63
TRI32_HUMAN	22954	TRIM32	KCTD9_HUMAN	54793	KCTD9	0.63
TRI32_HUMAN	22954	TRIM32	SEPT6_HUMAN	23157	2016-09-06	0.63
TRI32_HUMAN	22954	TRIM32	P73_HUMAN	7161	TP73	0.63
TRI32_HUMAN	22954	TRIM32	HS90A_HUMAN	3320	HSP90AA1	0.63
TRI32_HUMAN	22954	TRIM32	SDCB1_HUMAN	6386	SDCBP	0.63
TRI32_HUMAN	22954	TRIM32	PTN11_HUMAN	5781	PTPN11	0.63
TRI32_HUMAN	22954	TRIM32	RNF41_HUMAN	10193	RNF41	0.63
TRI32_HUMAN	22954	TRIM32	DDX58_HUMAN	23586	DDX58	0.63
TRI32_HUMAN	22954	TRIM32	NOTC1_HUMAN	4851	NOTCH1	0.63
TRI32_HUMAN	22954	TRIM32	GASP2_HUMAN	114928	GPRASP2	0.63
TRI32_HUMAN	22954	TRIM32	PTCD2_HUMAN	79810	PTCD2	0.63
TRI32_HUMAN	22954	TRIM32	F1892_HUMAN	9413	FAM189A2	0.63
TRI32_HUMAN	22954	TRIM32	TRIM1_HUMAN	11043	MID2	0.63
TRI32_HUMAN	22954	TRIM32	RN208_HUMAN	727800	RNF208	0.63
TRI32_HUMAN	22954	TRIM32	PIAS4_HUMAN	51588	PIAS4	0.55
TRI32_HUMAN	22954	TRIM32	HS90B_HUMAN	3326	HSP90AB1	0.49
TRI32_HUMAN	22954	TRIM32	TOP1_HUMAN	7150	TOP1	0.49
TTC8_HUMAN	123016	TTC8	PTHB1_HUMAN	27241	BBS9	0.63
TTC8_HUMAN	123016	TTC8	LZTL1_HUMAN	54585	LZTFL1	0.63
TTC8_HUMAN	123016	TTC8	PCM1_HUMAN	5108	PCM1	0.62
TTC8_HUMAN	123016	TTC8	BBIP1_HUMAN	92482	BBIP1	0.52
USH1C_HUMAN	10083	USH1C	USH1C_HUMAN	10083	USH1C	0.78
USH1C_HUMAN	10083	USH1C	USBP1_HUMAN	83878	USHBP1	0.78
USH1C_HUMAN	10083	USH1C	CDHR2_HUMAN	54825	CDHR2	0.7
USH1C_HUMAN	10083	USH1C	USH1G_HUMAN	124590	USH1G	0.68
USH1C_HUMAN	10083	USH1C	CDHR5_HUMAN	53841	CDHR5	0.68
USH1C_HUMAN	10083	USH1C	ANS4B_HUMAN	257629	ANKS4B	0.67
USH1C_HUMAN	10083	USH1C	MIPO1_HUMAN	145282	MIPOL1	0.63
USH1C_HUMAN	10083	USH1C	CTNL1_HUMAN	8727	CTNNAL1	0.63
USH1C_HUMAN	10083	USH1C	RAC1_HUMAN	5879	RAC1	0.63
USH1C_HUMAN	10083	USH1C	QKI_HUMAN	9444	QKI	0.63
USH1C_HUMAN	10083	USH1C	ZN622_HUMAN	90441	ZNF622	0.63
USH1C_HUMAN	10083	USH1C	MYO7B_HUMAN	4648	MYO7B	0.63
USH1C_HUMAN	10083	USH1C	SAAL1_HUMAN	113174	SAAL1	0.49
USH1C_HUMAN	10083	USH1C	WDR61_HUMAN	80349	WDR61	0.49
USH1C_HUMAN	10083	USH1C	UBA1_HUMAN	7317	UBA1	0.49
USH2A_HUMAN	7399	USH2A	K1C18_HUMAN	3875	KRT18	0.65
USH2A_HUMAN	7399	USH2A	BRCA1_HUMAN	672	BRCA1	0.63
USH2A_HUMAN	7399	USH2A	FXRD2_HUMAN	80020	FOXRED2	0.63
USH2A_HUMAN	7399	USH2A	ESR2_HUMAN	2100	ESR2	0.63
USH2A_HUMAN	7399	USH2A	CO4A3_HUMAN	1285	COL4A3	0.52
didn't find PTHB1 in the database, skipped it
didn't find USH3A in the database, skipped it

## Sheet: M-NS RD
Supplementary Table S2 - page 2. Interaction networks reconstructed among RD genes using the HIPPIE database. Interaction network reconstructed among M-NS RD risk genes using the HIPPIE database.
uniprot id 1	entrez gene id 1	gene name 1	uniprot id 2	entrez gene id 2	gene name 2	score
CDHR1_HUMAN	92211	CDHR1	PROM1_HUMAN	8842	PROM1	0.63
CDHR1_HUMAN	92211	CDHR1	RYK_HUMAN	6259	RYK	0.63
XLRS1_HUMAN	6247	RS1	XLRS1_HUMAN	6247	RS1	0.52
AIPL1_HUMAN	23746	AIPL1	NUB1_HUMAN	51667	NUB1	0.89
AIPL1_HUMAN	23746	AIPL1	HSP7C_HUMAN	3312	HSPA8	0.68
AIPL1_HUMAN	23746	AIPL1	HS90A_HUMAN	3320	HSP90AA1	0.68
AIPL1_HUMAN	23746	AIPL1	ACD_HUMAN	65057	ACD	0.63
AIPL1_HUMAN	23746	AIPL1	POTE1_HUMAN	25913	POT1	0.63
AIPL1_HUMAN	23746	AIPL1	UBD_HUMAN	10537	UBD	0.63
AIPL1_HUMAN	23746	AIPL1	UBA6_HUMAN	55236	UBA6	0.63
AIPL1_HUMAN	23746	AIPL1	TINF2_HUMAN	26277	TINF2	0.63
AIPL1_HUMAN	23746	AIPL1	HSP74_HUMAN	3308	HSPA4	0.49
DHDDS_HUMAN	79947	DHDDS	NPC2_HUMAN	10577	NPC2	0.88
DHDDS_HUMAN	79947	DHDDS	LYOX_HUMAN	4015	LOX	0.63
DHDDS_HUMAN	79947	DHDDS	NGBR_HUMAN	116150	NUS1	0.63
DHDDS_HUMAN	79947	DHDDS	FOXP4_HUMAN	116113	FOXP4	0.63
DHDDS_HUMAN	79947	DHDDS	NU1M_HUMAN	4535	ND1	0.63
BEST1_HUMAN	7439	BEST1	PP2AA_HUMAN	5515	PPP2CA	0.78
BEST1_HUMAN	7439	BEST1	2A5A_HUMAN	5525	PPP2R5A	0.55
F161A_HUMAN	84140	FAM161A	CAPS1_HUMAN	8618	CADPS	0.73
F161A_HUMAN	84140	FAM161A	POC1B_HUMAN	282809	POC1B	0.72
F161A_HUMAN	84140	FAM161A	PCY1A_HUMAN	5130	PCYT1A	0.63
F161A_HUMAN	84140	FAM161A	TNIP1_HUMAN	10318	TNIP1	0.63
F161A_HUMAN	84140	FAM161A	LIPA1_HUMAN	8500	PPFIA1	0.63
F161A_HUMAN	84140	FAM161A	TXLNB_HUMAN	167838	TXLNB	0.63
F161A_HUMAN	84140	FAM161A	TMCC2_HUMAN	9911	TMCC2	0.63
F161A_HUMAN	84140	FAM161A	ZF161_HUMAN	7541	ZFP161	0.63
F161A_HUMAN	84140	FAM161A	FAM9B_HUMAN	171483	FAM9B	0.63
F161A_HUMAN	84140	FAM161A	TSG10_HUMAN	80705	TSGA10	0.63
F161A_HUMAN	84140	FAM161A	CC155_HUMAN	147872	CCDC155	0.63
F161A_HUMAN	84140	FAM161A	TRI54_HUMAN	57159	TRIM54	0.63
F161A_HUMAN	84140	FAM161A	BEND5_HUMAN	79656	BEND5	0.63
F161A_HUMAN	84140	FAM161A	MYOME_HUMAN	9659	PDE4DIP	0.63
F161A_HUMAN	84140	FAM161A	LCA5_HUMAN	167691	LCA5	0.63
F161A_HUMAN	84140	FAM161A	TRI37_HUMAN	4591	TRIM37	0.63
F161A_HUMAN	84140	FAM161A	TRIM1_HUMAN	11043	MID2	0.63
F161A_HUMAN	84140	FAM161A	POC5_HUMAN	134359	POC5	0.63
F161A_HUMAN	84140	FAM161A	ZBT43_HUMAN	23099	ZBTB43	0.63
F161A_HUMAN	84140	FAM161A	NINL_HUMAN	22981	NINL	0.63
F161A_HUMAN	84140	FAM161A	PNMA2_HUMAN	10687	PNMA2	0.63
F161A_HUMAN	84140	FAM161A	SYCE1_HUMAN	93426	SYCE1	0.63
F161A_HUMAN	84140	FAM161A	TRI15_HUMAN	89870	TRIM15	0.63
F161A_HUMAN	84140	FAM161A	CDR2_HUMAN	1039	CDR2	0.63
F161A_HUMAN	84140	FAM161A	DHX32_HUMAN	55760	DHX32	0.63
F161A_HUMAN	84140	FAM161A	NECA2_HUMAN	54550	NECAB2	0.63
F161A_HUMAN	84140	FAM161A	CE57L_HUMAN	285753	CEP57L1	0.63
F161A_HUMAN	84140	FAM161A	RUN3A_HUMAN	10900	RUNDC3A	0.63
F161A_HUMAN	84140	FAM161A	MCM6_HUMAN	4175	MCM6	0.63
F161A_HUMAN	84140	FAM161A	STX11_HUMAN	8676	STX11	0.63
F161A_HUMAN	84140	FAM161A	C102B_HUMAN	79839	CCDC102B	0.63
F161A_HUMAN	84140	FAM161A	CC136_HUMAN	64753	CCDC136	0.63
F161A_HUMAN	84140	FAM161A	KRA59_HUMAN	3846	KRTAP5-9	0.63
F161A_HUMAN	84140	FAM161A	BEND3_HUMAN	57673	BEND3	0.63
F161A_HUMAN	84140	FAM161A	CARD9_HUMAN	64170	CARD9	0.63
F161A_HUMAN	84140	FAM161A	KR107_HUMAN	386675	KRTAP10-7	0.63
F161A_HUMAN	84140	FAM161A	MIPO1_HUMAN	145282	MIPOL1	0.63
F161A_HUMAN	84140	FAM161A	ZBT8A_HUMAN	653121	ZBTB8A	0.63
F161A_HUMAN	84140	FAM161A	EHMT2_HUMAN	10919	EHMT2	0.63
F161A_HUMAN	84140	FAM161A	ADIP_HUMAN	117178	SSX2IP	0.63
F161A_HUMAN	84140	FAM161A	CEP63_HUMAN	80254	CEP63	0.63
F161A_HUMAN	84140	FAM161A	BRCA1_HUMAN	672	BRCA1	0.63
F161A_HUMAN	84140	FAM161A	KR109_HUMAN	386676	KRTAP10-9	0.63
F161A_HUMAN	84140	FAM161A	TRAF1_HUMAN	7185	TRAF1	0.63
F161A_HUMAN	84140	FAM161A	TFP11_HUMAN	24144	TFIP11	0.63
F161A_HUMAN	84140	FAM161A	CACO2_HUMAN	10241	CALCOCO2	0.63
F161A_HUMAN	84140	FAM161A	CCD57_HUMAN	284001	CCDC57	0.63
F161A_HUMAN	84140	FAM161A	FSD2_HUMAN	123722	FSD2	0.63
F161A_HUMAN	84140	FAM161A	CACO1_HUMAN	57658	CALCOCO1	0.63
F161A_HUMAN	84140	FAM161A	F161A_HUMAN	84140	FAM161A	0.63
F161A_HUMAN	84140	FAM161A	PPM1F_HUMAN	9647	PPM1F	0.63
F161A_HUMAN	84140	FAM161A	KR103_HUMAN	386682	KRTAP10-3	0.63
F161A_HUMAN	84140	FAM161A	HMBX1_HUMAN	79618	HMBOX1	0.63
F161A_HUMAN	84140	FAM161A	PHC2_HUMAN	1912	PHC2	0.63
F161A_HUMAN	84140	FAM161A	CEP70_HUMAN	80321	CEP70	0.63
F161A_HUMAN	84140	FAM161A	ZBTB1_HUMAN	22890	ZBTB1	0.63
F161A_HUMAN	84140	FAM161A	CCD33_HUMAN	80125	CCDC33	0.63
F161A_HUMAN	84140	FAM161A	IKZF1_HUMAN	10320	IKZF1	0.63
F161A_HUMAN	84140	FAM161A	LZTS2_HUMAN	84445	LZTS2	0.63
F161A_HUMAN	84140	FAM161A	RINT1_HUMAN	60561	RINT1	0.63
F161A_HUMAN	84140	FAM161A	NUT_HUMAN	256646	C15orf55	0.63
F161A_HUMAN	84140	FAM161A	SPERT_HUMAN	220082	SPERT	0.63
F161A_HUMAN	84140	FAM161A	DOCK8_HUMAN	81704	DOCK8	0.63
F161A_HUMAN	84140	FAM161A	K0753_HUMAN	9851	KIAA0753	0.63
F161A_HUMAN	84140	FAM161A	MDFI_HUMAN	4188	MDFI	0.63
F161A_HUMAN	84140	FAM161A	MTUS2_HUMAN	23281	MTUS2	0.63
F161A_HUMAN	84140	FAM161A	CEP44_HUMAN	80817	CEP44	0.63
MAK_HUMAN	4117	MAK	FZR_HUMAN	51343	FZR1	0.79
MAK_HUMAN	4117	MAK	MAK_HUMAN	4117	MAK	0.75
MAK_HUMAN	4117	MAK	ANDR_HUMAN	367	AR	0.73
MAK_HUMAN	4117	MAK	CDK20_HUMAN	23552	CDK20	0.72
MAK_HUMAN	4117	MAK	PP2AB_HUMAN	5516	PPP2CB	0.63
MAK_HUMAN	4117	MAK	APC11_HUMAN	51529	ANAPC11	0.63
MAK_HUMAN	4117	MAK	NDUB7_HUMAN	4713	NDUFB7	0.63
MAK_HUMAN	4117	MAK	SLAF7_HUMAN	57823	SLAMF7	0.63
MAK_HUMAN	4117	MAK	PVRL3_HUMAN	25945	PVRL3	0.63
MAK_HUMAN	4117	MAK	SND1_HUMAN	27044	SND1	0.63
MAK_HUMAN	4117	MAK	SERC1_HUMAN	57515	SERINC1	0.63
MAK_HUMAN	4117	MAK	NCOA3_HUMAN	8202	NCOA3	0.63
MAK_HUMAN	4117	MAK	A4_HUMAN	351	APP	0.56
MAK_HUMAN	4117	MAK	CDC37_HUMAN	11140	CDC37	0.49
RP1L1_HUMAN	94137	RP1L1	ARL3_HUMAN	403	ARL3	0.72
RP1L1_HUMAN	94137	RP1L1	NCK1_HUMAN	4690	NCK1	0.63
RP1L1_HUMAN	94137	RP1L1	SOX4_HUMAN	6659	SOX4	0.63
RP1L1_HUMAN	94137	RP1L1	FYN_HUMAN	2534	FYN	0.63
RP1L1_HUMAN	94137	RP1L1	GRB2_HUMAN	2885	GRB2	0.63
TULP1_HUMAN	7287	TULP1	FYN_HUMAN	2534	FYN	0.63
TULP1_HUMAN	7287	TULP1	NCK1_HUMAN	4690	NCK1	0.63
TULP1_HUMAN	7287	TULP1	GRB2_HUMAN	2885	GRB2	0.63
LCA5_HUMAN	167691	LCA5	SRPK2_HUMAN	6733	SRPK2	0.7
LCA5_HUMAN	167691	LCA5	TXLNA_HUMAN	200081	TXLNA	0.63
LCA5_HUMAN	167691	LCA5	RCOR3_HUMAN	55758	RCOR3	0.63
RP1_HUMAN	6101	RP1	APC_HUMAN	324	APC	0.52
XRP2_HUMAN	6102	RP2	ARL3_HUMAN	403	ARL3	0.89
XRP2_HUMAN	6102	RP2	U119A_HUMAN	9094	UNC119	0.74
XRP2_HUMAN	6102	RP2	SYMPK_HUMAN	8189	SYMPK	0.63
XRP2_HUMAN	6102	RP2	MRRP3_HUMAN	9692	KIAA0391	0.63
XRP2_HUMAN	6102	RP2	DHAK_HUMAN	26007	DAK	0.63
XRP2_HUMAN	6102	RP2	ECM29_HUMAN	23392	KIAA0368	0.63
XRP2_HUMAN	6102	RP2	TARB1_HUMAN	6894	TARBP1	0.63
XRP2_HUMAN	6102	RP2	CSTF2_HUMAN	1478	CSTF2	0.63
XRP2_HUMAN	6102	RP2	TBL3_HUMAN	10607	TBL3	0.63
XRP2_HUMAN	6102	RP2	CTL2_HUMAN	57153	SLC44A2	0.63
XRP2_HUMAN	6102	RP2	CND2_HUMAN	23397	NCAPH	0.63
XRP2_HUMAN	6102	RP2	INT3_HUMAN	65123	INTS3	0.63
XRP2_HUMAN	6102	RP2	KC1D_HUMAN	1453	CSNK1D	0.63
XRP2_HUMAN	6102	RP2	IPO7_HUMAN	10527	IPO7	0.63
XRP2_HUMAN	6102	RP2	CTU1_HUMAN	90353	CTU1	0.63
XRP2_HUMAN	6102	RP2	DMXL2_HUMAN	23312	DMXL2	0.63
XRP2_HUMAN	6102	RP2	TSC2_HUMAN	7249	TSC2	0.63
XRP2_HUMAN	6102	RP2	KC1E_HUMAN	1454	CSNK1E	0.63
XRP2_HUMAN	6102	RP2	TRIPC_HUMAN	9320	TRIP12	0.63
XRP2_HUMAN	6102	RP2	COG7_HUMAN	91949	COG7	0.63
XRP2_HUMAN	6102	RP2	PDS5A_HUMAN	23244	PDS5A	0.63
XRP2_HUMAN	6102	RP2	TRXR1_HUMAN	7296	TXNRD1	0.63
XRP2_HUMAN	6102	RP2	XPO2_HUMAN	1434	CSE1L	0.63
XRP2_HUMAN	6102	RP2	GLMN_HUMAN	11146	GLMN	0.63
XRP2_HUMAN	6102	RP2	CCDC8_HUMAN	83987	CCDC8	0.63
XRP2_HUMAN	6102	RP2	XPO7_HUMAN	23039	XPO7	0.63
XRP2_HUMAN	6102	RP2	TNPO2_HUMAN	30000	TNPO2	0.63
XRP2_HUMAN	6102	RP2	ABCE1_HUMAN	6059	ABCE1	0.63
XRP2_HUMAN	6102	RP2	PRAF2_HUMAN	11230	PRAF2	0.63
XRP2_HUMAN	6102	RP2	MTOR_HUMAN	2475	MTOR	0.63
XRP2_HUMAN	6102	RP2	NMT1_HUMAN	4836	NMT1	0.63
XRP2_HUMAN	6102	RP2	MOSC2_HUMAN	54996	MOSC2	0.63
XRP2_HUMAN	6102	RP2	S2541_HUMAN	284427	SLC25A41	0.63
XRP2_HUMAN	6102	RP2	OSTF1_HUMAN	26578	OSTF1	0.63
XRP2_HUMAN	6102	RP2	TNPO3_HUMAN	23534	TNPO3	0.63
XRP2_HUMAN	6102	RP2	QSOX1_HUMAN	5768	QSOX1	0.63
XRP2_HUMAN	6102	RP2	KNTC1_HUMAN	9735	KNTC1	0.63
XRP2_HUMAN	6102	RP2	XPO4_HUMAN	64328	XPO4	0.63
XRP2_HUMAN	6102	RP2	UBP24_HUMAN	23358	USP24	0.63
XRP2_HUMAN	6102	RP2	STAT3_HUMAN	6774	STAT3	0.63
RPGR_HUMAN	6103	RPGR	PDE6D_HUMAN	5147	PDE6D	0.9
RPGR_HUMAN	6103	RPGR	RPGR1_HUMAN	57096	RPGRIP1	0.9
RPGR_HUMAN	6103	RPGR	SMC1A_HUMAN	8243	SMC1A	0.71
RPGR_HUMAN	6103	RPGR	SMC3_HUMAN	9126	SMC3	0.71
RPGR_HUMAN	6103	RPGR	NPM_HUMAN	4869	NPM1	0.65
RPGR_HUMAN	6103	RPGR	IQCB1_HUMAN	9657	IQCB1	0.63
RPGR_HUMAN	6103	RPGR	CSN6_HUMAN	10980	COPS6	0.63
RPGR_HUMAN	6103	RPGR	KIF3A_HUMAN	11127	KIF3A	0.52
RPGR_HUMAN	6103	RPGR	1433E_HUMAN	7531	YWHAE	0.52
RPGR_HUMAN	6103	RPGR	KIFA3_HUMAN	22920	KIFAP3	0.52
RPGR_HUMAN	6103	RPGR	TBG1_HUMAN	7283	TUBG1	0.52
RPGR_HUMAN	6103	RPGR	DCTN1_HUMAN	1639	DCTN1	0.52
RPGR_HUMAN	6103	RPGR	DIC_HUMAN	1468	SLC25A10	0.52
RPGR_HUMAN	6103	RPGR	DCTN2_HUMAN	10540	DCTN2	0.52
RPGR_HUMAN	6103	RPGR	IFT88_HUMAN	8100	IFT88	0.52
RPGR1_HUMAN	57096	RPGRIP1	NPHP4_HUMAN	261734	NPHP4	0.84
RPGR1_HUMAN	57096	RPGRIP1	BRCA1_HUMAN	672	BRCA1	0.72
RPGR1_HUMAN	57096	RPGRIP1	TFE3_HUMAN	7030	TFE3	0.63
RPGR1_HUMAN	57096	RPGRIP1	TRIB3_HUMAN	57761	TRIB3	0.63
RPGR1_HUMAN	57096	RPGRIP1	SCNM1_HUMAN	79005	SCNM1	0.63
RPGR1_HUMAN	57096	RPGRIP1	CEBPA_HUMAN	1050	CEBPA	0.63
RPGR1_HUMAN	57096	RPGRIP1	CC146_HUMAN	57639	CCDC146	0.63
RPGR1_HUMAN	57096	RPGRIP1	CSPP1_HUMAN	79848	CSPP1	0.63
RPGR1_HUMAN	57096	RPGRIP1	P66B_HUMAN	57459	GATAD2B	0.63
RPGR1_HUMAN	57096	RPGRIP1	ZN337_HUMAN	26152	ZNF337	0.63
RPGR1_HUMAN	57096	RPGRIP1	PTF1A_HUMAN	256297	PTF1A	0.63
RPGR1_HUMAN	57096	RPGRIP1	CBX8_HUMAN	57332	CBX8	0.63
RPGR1_HUMAN	57096	RPGRIP1	F74A4_HUMAN	401508	FAM74A4	0.63
RPGR1_HUMAN	57096	RPGRIP1	CHCH3_HUMAN	54927	CHCHD3	0.63
RPGR1_HUMAN	57096	RPGRIP1	TBCD7_HUMAN	51256	TBC1D7	0.63
RPGR1_HUMAN	57096	RPGRIP1	HEYL_HUMAN	26508	HEYL	0.63
RPGR1_HUMAN	57096	RPGRIP1	IQCE_HUMAN	23288	IQCE	0.63
RPGR1_HUMAN	57096	RPGRIP1	RP25L_HUMAN	138716	RPP25L	0.63
RPGR1_HUMAN	57096	RPGRIP1	ZN417_HUMAN	147687	ZNF417	0.63
RPGR1_HUMAN	57096	RPGRIP1	ZN564_HUMAN	163050	ZNF564	0.63
RPGR1_HUMAN	57096	RPGRIP1	TFPT_HUMAN	29844	TFPT	0.63
RPGR1_HUMAN	57096	RPGRIP1	MAGB2_HUMAN	4113	MAGEB2	0.63
RPGR1_HUMAN	57096	RPGRIP1	DPPA4_HUMAN	55211	DPPA4	0.63
RPGR1_HUMAN	57096	RPGRIP1	AEN_HUMAN	64782	AEN	0.63
RPGR1_HUMAN	57096	RPGRIP1	FEM1C_HUMAN	56929	FEM1C	0.63
RPGR1_HUMAN	57096	RPGRIP1	FAM74_HUMAN			0.49
SPAT7_HUMAN	55812	SPATA7	PTF1A_HUMAN	256297	PTF1A	0.63
SPAT7_HUMAN	55812	SPATA7	AT1A2_HUMAN	477	ATP1A2	0.63
SPAT7_HUMAN	55812	SPATA7	AT1A3_HUMAN	478	ATP1A3	0.63
SPAT7_HUMAN	55812	SPATA7	A4_HUMAN	351	APP	0.56
SPAT7_HUMAN	55812	SPATA7	HSPB1_HUMAN	3315	HSPB1	0.49
ARL6_HUMAN	84100	ARL6	BBS1_HUMAN	582	BBS1	0.8
ARL6_HUMAN	84100	ARL6	AR6P4_HUMAN	51329	ARL6IP4	0.79
ARL6_HUMAN	84100	ARL6	AR6P1_HUMAN	23204	ARL6IP1	0.79
ARL6_HUMAN	84100	ARL6	PRAF3_HUMAN	10550	ARL6IP5	0.79
ARL6_HUMAN	84100	ARL6	SC61B_HUMAN	10952	SEC61B	0.77
ARL6_HUMAN	84100	ARL6	AR6P6_HUMAN	151188	ARL6IP6	0.7
ARL6_HUMAN	84100	ARL6	BBS4_HUMAN	585	BBS4	0.67
ARL6_HUMAN	84100	ARL6	BBS2_HUMAN	583	BBS2	0.67
ARL6_HUMAN	84100	ARL6	ATLA2_HUMAN	64225	ATL2	0.63
ARL6_HUMAN	84100	ARL6	ARL6_HUMAN	84100	ARL6	0.63
ARL6_HUMAN	84100	ARL6	BBS7_HUMAN	55212	BBS7	0.63
ARL6_HUMAN	84100	ARL6	PTHB1_HUMAN	27241	BBS9	0.55
ARL6_HUMAN	84100	ARL6	TTC8_HUMAN	123016	TTC8	0.55
ARL6_HUMAN	84100	ARL6	BBIP1_HUMAN	92482	BBIP1	0.52
BBS2_HUMAN	583	BBS2	BBS4_HUMAN	585	BBS4	0.85
BBS2_HUMAN	583	BBS2	BBS7_HUMAN	55212	BBS7	0.83
BBS2_HUMAN	583	BBS2	BBS5_HUMAN	129880	BBS5	0.82
BBS2_HUMAN	583	BBS2	LZTL1_HUMAN	54585	LZTFL1	0.82
BBS2_HUMAN	583	BBS2	PTHB1_HUMAN	27241	BBS9	0.78
BBS2_HUMAN	583	BBS2	ALDOB_HUMAN	229	ALDOB	0.77
BBS2_HUMAN	583	BBS2	TTC8_HUMAN	123016	TTC8	0.77
BBS2_HUMAN	583	BBS2	BBS1_HUMAN	582	BBS1	0.77
BBS2_HUMAN	583	BBS2	BBIP1_HUMAN	92482	BBIP1	0.75
BBS2_HUMAN	583	BBS2	PSME3_HUMAN	10197	PSME3	0.74
BBS2_HUMAN	583	BBS2	MKKS_HUMAN	8195	MKKS	0.73
BBS2_HUMAN	583	BBS2	K1C18_HUMAN	3875	KRT18	0.65
BBS2_HUMAN	583	BBS2	FLOT1_HUMAN	10211	FLOT1	0.65
BBS2_HUMAN	583	BBS2	PAX2_HUMAN	5076	PAX2	0.65
BBS2_HUMAN	583	BBS2	EXOC7_HUMAN	23265	EXOC7	0.65
BBS2_HUMAN	583	BBS2	EPAS1_HUMAN	2034	EPAS1	0.63
BBS2_HUMAN	583	BBS2	UBD_HUMAN	10537	UBD	0.63
BBS2_HUMAN	583	BBS2	FHOD1_HUMAN	29109	FHOD1	0.63
BBS2_HUMAN	583	BBS2	GLIS2_HUMAN	84662	GLIS2	0.63
BBS2_HUMAN	583	BBS2	HSC20_HUMAN	150274	HSCB	0.63
BBS2_HUMAN	583	BBS2	RBPMS_HUMAN	11030	RBPMS	0.63
BBS2_HUMAN	583	BBS2	FLNB_HUMAN	2317	FLNB	0.63
BBS2_HUMAN	583	BBS2	PCAT1_HUMAN	79888	LPCAT1	0.63
BBS2_HUMAN	583	BBS2	EF1A1_HUMAN	1915	EEF1A1	0.63
BBS2_HUMAN	583	BBS2	BBS12_HUMAN	166379	BBS12	0.63
BBS2_HUMAN	583	BBS2	ENDOV_HUMAN	284131	ENDOV	0.63
BBS2_HUMAN	583	BBS2	PCM1_HUMAN	5108	PCM1	0.63
BBS2_HUMAN	583	BBS2	TCPB_HUMAN	10576	CCT2	0.63
BBS2_HUMAN	583	BBS2	MDFI_HUMAN	4188	MDFI	0.63
BBS2_HUMAN	583	BBS2	ACY1_HUMAN	95	ACY1	0.63
BBS2_HUMAN	583	BBS2	TSP3_HUMAN	7059	THBS3	0.63
BBS2_HUMAN	583	BBS2	BHMT1_HUMAN	635	BHMT	0.63
OFD1_HUMAN	8481	OFD1	RUVB1_HUMAN	8607	RUVBL1	0.78
OFD1_HUMAN	8481	OFD1	PLK1_HUMAN	5347	PLK1	0.76
OFD1_HUMAN	8481	OFD1	OFD1_HUMAN	8481	OFD1	0.72
OFD1_HUMAN	8481	OFD1	TRRAP_HUMAN	8295	TRRAP	0.72
OFD1_HUMAN	8481	OFD1	K1377_HUMAN	57562	KIAA1377	0.63
OFD1_HUMAN	8481	OFD1	GASP2_HUMAN	114928	GPRASP2	0.63
OFD1_HUMAN	8481	OFD1	LC7L2_HUMAN	51631	LUC7L2	0.63
OFD1_HUMAN	8481	OFD1	UN13A_HUMAN	23025	UNC13A	0.63
OFD1_HUMAN	8481	OFD1	IF6_HUMAN	3692	EIF6	0.63
OFD1_HUMAN	8481	OFD1	NDK7_HUMAN	29922	NME7	0.63
OFD1_HUMAN	8481	OFD1	5HT7R_HUMAN	3363	HTR7	0.63
OFD1_HUMAN	8481	OFD1	PAN2_HUMAN	9924	PAN2	0.63
OFD1_HUMAN	8481	OFD1	TRAK2_HUMAN	66008	TRAK2	0.63
OFD1_HUMAN	8481	OFD1	GASP1_HUMAN	9737	GPRASP1	0.63
OFD1_HUMAN	8481	OFD1	VOPP1_HUMAN	81552	VOPP1	0.63
OFD1_HUMAN	8481	OFD1	F190B_HUMAN	54462	FAM190B	0.63
OFD1_HUMAN	8481	OFD1	CENPR_HUMAN	23421	ITGB3BP	0.63
OFD1_HUMAN	8481	OFD1	CCDC8_HUMAN	83987	CCDC8	0.63
OFD1_HUMAN	8481	OFD1	FBW1A_HUMAN	8945	BTRC	0.52
OFD1_HUMAN	8481	OFD1	SLMAP_HUMAN	7871	SLMAP	0.49
OFD1_HUMAN	8481	OFD1	AMOT_HUMAN	154796	AMOT	0.49
OFD1_HUMAN	8481	OFD1	CT2NL_HUMAN	55917	CTTNBP2NL	0.49
OFD1_HUMAN	8481	OFD1	LATS2_HUMAN	26524	LATS2	0.49
OFD1_HUMAN	8481	OFD1	RASF2_HUMAN	9770	RASSF2	0.49
OFD1_HUMAN	8481	OFD1	LATS1_HUMAN	9113	LATS1	0.49
OFD1_HUMAN	8481	OFD1	SAV1_HUMAN	60485	SAV1	0.49
TTC8_HUMAN	123016	TTC8	BBS7_HUMAN	55212	BBS7	0.82
TTC8_HUMAN	123016	TTC8	BBS4_HUMAN	585	BBS4	0.82
TTC8_HUMAN	123016	TTC8	BBS1_HUMAN	582	BBS1	0.77
TTC8_HUMAN	123016	TTC8	PTHB1_HUMAN	27241	BBS9	0.63
TTC8_HUMAN	123016	TTC8	BBS5_HUMAN	129880	BBS5	0.63
TTC8_HUMAN	123016	TTC8	LZTL1_HUMAN	54585	LZTFL1	0.63
TTC8_HUMAN	123016	TTC8	PCM1_HUMAN	5108	PCM1	0.62
TTC8_HUMAN	123016	TTC8	BBIP1_HUMAN	92482	BBIP1	0.52
USH2A_HUMAN	7399	USH2A	K1C18_HUMAN	3875	KRT18	0.65
USH2A_HUMAN	7399	USH2A	BRCA1_HUMAN	672	BRCA1	0.63
USH2A_HUMAN	7399	USH2A	FXRD2_HUMAN	80020	FOXRED2	0.63
USH2A_HUMAN	7399	USH2A	ESR2_HUMAN	2100	ESR2	0.63
USH2A_HUMAN	7399	USH2A	CO4A3_HUMAN	1285	COL4A3	0.52
CE290_HUMAN	80184	CEP290	CEP76_HUMAN	79959	CEP76	0.83
CE290_HUMAN	80184	CEP290	CEP97_HUMAN	79598	CEP97	0.82
CE290_HUMAN	80184	CEP290	ZN423_HUMAN	23090	ZNF423	0.76
CE290_HUMAN	80184	CEP290	IQCB1_HUMAN	9657	IQCB1	0.72
CE290_HUMAN	80184	CEP290	CDN1A_HUMAN	1026	CDKN1A	0.63
CE290_HUMAN	80184	CEP290	ESR1_HUMAN	2099	ESR1	0.63
CE290_HUMAN	80184	CEP290	MK10_HUMAN	5602	MAPK10	0.63
CE290_HUMAN	80184	CEP290	CEP57_HUMAN	9702	CEP57	0.63
CE290_HUMAN	80184	CEP290	CI016_HUMAN	79095	C9orf16	0.63
CE290_HUMAN	80184	CEP290	DTBP1_HUMAN	84062	DTNBP1	0.63
CE290_HUMAN	80184	CEP290	CP110_HUMAN	11064	CEP110	0.63
CE290_HUMAN	80184	CEP290	CCDC8_HUMAN	83987	CCDC8	0.63
CE290_HUMAN	80184	CEP290	PEG10_HUMAN	23089	PEG10	0.63
CE290_HUMAN	80184	CEP290	NEUL4_HUMAN	84461	NEURL4	0.63
CE290_HUMAN	80184	CEP290	MCM7_HUMAN	4176	MCM7	0.63
CE290_HUMAN	80184	CEP290	SUMO1_HUMAN	7341	SUMO1	0.56
CE290_HUMAN	80184	CEP290	BBS4_HUMAN	585	BBS4	0.55
CE290_HUMAN	80184	CEP290	PCM1_HUMAN	5108	PCM1	0.52
CO4A3_HUMAN	1285	COL4A3	MFAP2_HUMAN	4237	MFAP2	0.75
CO4A3_HUMAN	1285	COL4A3	VHL_HUMAN	7428	VHL	0.73
CO4A3_HUMAN	1285	COL4A3	KLK6_HUMAN	5653	KLK6	0.68
CO4A3_HUMAN	1285	COL4A3	GLYM_HUMAN	6472	SHMT2	0.63
CO4A3_HUMAN	1285	COL4A3	MOV10_HUMAN	4343	MOV10	0.63
CO4A3_HUMAN	1285	COL4A3	MATN2_HUMAN	4147	MATN2	0.62
CO4A3_HUMAN	1285	COL4A3	FBLN2_HUMAN	2199	FBLN2	0.62
CO4A3_HUMAN	1285	COL4A3	C1QR1_HUMAN	22918	CD93	0.52
CO4A3_HUMAN	1285	COL4A3	CO4A5_HUMAN	1287	COL4A5	0.52
CO4A3_HUMAN	1285	COL4A3	PGS2_HUMAN	1634	DCN	0.52
CO4A3_HUMAN	1285	COL4A3	HABP2_HUMAN	3026	HABP2	0.52
CO4A3_HUMAN	1285	COL4A3	FINC_HUMAN	2335	FN1	0.52
CO4A3_HUMAN	1285	COL4A3	C43BP_HUMAN	10087	COL4A3BP	0.52
CO4A3_HUMAN	1285	COL4A3	ANTR2_HUMAN	118429	ANTXR2	0.52
CO4A3_HUMAN	1285	COL4A3	ONCM_HUMAN	5008	OSM	0.52
CO4A3_HUMAN	1285	COL4A3	A4_HUMAN	351	APP	0.52
CO4A3_HUMAN	1285	COL4A3	KCC2B_HUMAN	816	CAMK2B	0.52
CO4A3_HUMAN	1285	COL4A3	GDN_HUMAN	5270	SERPINE2	0.52
CO4A3_HUMAN	1285	COL4A3	MMP9_HUMAN	4318	MMP9	0.52
CO4A3_HUMAN	1285	COL4A3	BGH3_HUMAN	7045	TGFBI	0.52
CO4A3_HUMAN	1285	COL4A3	CO4A4_HUMAN	1286	COL4A4	0.52
ADAM9_HUMAN	8754	ADAM9	SH3G2_HUMAN	6456	SH3GL2	0.95
ADAM9_HUMAN	8754	ADAM9	MD2L2_HUMAN	10459	MAD2L2	0.88
ADAM9_HUMAN	8754	ADAM9	SNX9_HUMAN	51429	SNX9	0.79
ADAM9_HUMAN	8754	ADAM9	PACN3_HUMAN	29763	PACSIN3	0.75
ADAM9_HUMAN	8754	ADAM9	KPCD_HUMAN	5580	PRKCD	0.74
ADAM9_HUMAN	8754	ADAM9	CD1B_HUMAN	910	CD1B	0.63
ADAM9_HUMAN	8754	ADAM9	CADH1_HUMAN	999	CDH1	0.63
ADAM9_HUMAN	8754	ADAM9	RING2_HUMAN	6045	RNF2	0.63
ADAM9_HUMAN	8754	ADAM9	PTPRK_HUMAN	5796	PTPRK	0.63
ADAM9_HUMAN	8754	ADAM9	GPHA2_HUMAN	170589	GPHA2	0.63
ADAM9_HUMAN	8754	ADAM9	CF127_HUMAN	340204	C6orf127	0.63
ADAM9_HUMAN	8754	ADAM9	VEGFD_HUMAN	2277	FIGF	0.63
ADAM9_HUMAN	8754	ADAM9	TMM25_HUMAN	84866	TMEM25	0.63
ADAM9_HUMAN	8754	ADAM9	SHLB1_HUMAN	51100	SH3GLB1	0.52
ADAM9_HUMAN	8754	ADAM9	SH319_HUMAN	152503	SH3D19	0.52
ADAM9_HUMAN	8754	ADAM9	ITA3_HUMAN	3675	ITGA3	0.52
ADAM9_HUMAN	8754	ADAM9	ITA6_HUMAN	3655	ITGA6	0.52
ADAM9_HUMAN	8754	ADAM9	ITAV_HUMAN	3685	ITGAV	0.52
ADAM9_HUMAN	8754	ADAM9	TNFA_HUMAN	7124	TNF	0.52
CRUM1_HUMAN	23418	CRB1	PSD13_HUMAN	5719	PSMD13	0.76
CRUM1_HUMAN	23418	CRB1	EXT2_HUMAN	2132	EXT2	0.76
CRUM1_HUMAN	23418	CRB1	ALBU_HUMAN	213	ALB	0.72
CRUM1_HUMAN	23418	CRB1	INADL_HUMAN	10207	INADL	0.72
CRUM1_HUMAN	23418	CRB1	MPP5_HUMAN	64398	MPP5	0.7
CRUM1_HUMAN	23418	CRB1	CD2B2_HUMAN	10421	CD2BP2	0.63
CRUM1_HUMAN	23418	CRB1	T22D1_HUMAN	8848	TSC22D1	0.63
CRUM1_HUMAN	23418	CRB1	DDX56_HUMAN	54606	DDX56	0.63
CRUM1_HUMAN	23418	CRB1	KAP0_HUMAN	5573	PRKAR1A	0.63
NYX_HUMAN	60506	NYX	CTU1_HUMAN	90353	CTU1	0.63
NYX_HUMAN	60506	NYX	SHRM1_HUMAN	134549	SHROOM1	0.63
NYX_HUMAN	60506	NYX	MCU_HUMAN	90550	MCU	0.63
NYX_HUMAN	60506	NYX	GALT1_HUMAN	2589	GALNT1	0.63
NYX_HUMAN	60506	NYX	CNPY3_HUMAN	10695	CNPY3	0.63
NYX_HUMAN	60506	NYX	COX16_HUMAN	51241	COX16	0.63
NYX_HUMAN	60506	NYX	SPRY7_HUMAN	57213	SPRYD7	0.63
NYX_HUMAN	60506	NYX	TBA4A_HUMAN	7277	TUBA4A	0.63
NYX_HUMAN	60506	NYX	GRP78_HUMAN	3309	HSPA5	0.63
NYX_HUMAN	60506	NYX	LYPA2_HUMAN	11313	LYPLA2	0.63
NYX_HUMAN	60506	NYX	CD037_HUMAN	285555	C4orf37	0.63
NYX_HUMAN	60506	NYX	EMB_HUMAN	133418	EMB	0.63
NYX_HUMAN	60506	NYX	DCAM_HUMAN	262	AMD1	0.63
TIMP3_HUMAN	7078	TIMP3	MMP2_HUMAN	4313	MMP2	0.86
TIMP3_HUMAN	7078	TIMP3	AGTR2_HUMAN	186	AGTR2	0.78
TIMP3_HUMAN	7078	TIMP3	MMP3_HUMAN	4314	MMP3	0.77
TIMP3_HUMAN	7078	TIMP3	ADA17_HUMAN	6868	ADAM17	0.75
TIMP3_HUMAN	7078	TIMP3	ATS5_HUMAN	11096	ADAMTS5	0.68
TIMP3_HUMAN	7078	TIMP3	FBLN3_HUMAN	2202	EFEMP1	0.67
TIMP3_HUMAN	7078	TIMP3	MMP9_HUMAN	4318	MMP9	0.65
TIMP3_HUMAN	7078	TIMP3	COL10_HUMAN	10584	COLEC10	0.63
TIMP3_HUMAN	7078	TIMP3	GILT_HUMAN	10437	IFI30	0.63
TIMP3_HUMAN	7078	TIMP3	TIMP2_HUMAN	7077	TIMP2	0.63
TIMP3_HUMAN	7078	TIMP3	ASGR2_HUMAN	433	ASGR2	0.63
TIMP3_HUMAN	7078	TIMP3	COL11_HUMAN	78989	COLEC11	0.63
TIMP3_HUMAN	7078	TIMP3	FLNB_HUMAN	2317	FLNB	0.63
TIMP3_HUMAN	7078	TIMP3	VGFR2_HUMAN	3791	KDR	0.55
TIMP3_HUMAN	7078	TIMP3	MMP14_HUMAN	4323	MMP14	0.52
TIMP3_HUMAN	7078	TIMP3	MMP13_HUMAN	4322	MMP13	0.52
ELOV4_HUMAN	6785	ELOVL4	S39A4_HUMAN	55630	SLC39A4	0.63
ELOV4_HUMAN	6785	ELOVL4	ELOV4_HUMAN	6785	ELOVL4	0.63
ELOV4_HUMAN	6785	ELOVL4	LYPD6_HUMAN	130574	LYPD6	0.63
ELOV4_HUMAN	6785	ELOVL4	CERS2_HUMAN	29956	CERS2	0.63
ELOV4_HUMAN	6785	ELOVL4	LYPD3_HUMAN	27076	LYPD3	0.63
IDH3B_HUMAN	3420	IDH3B	IDH3A_HUMAN	3419	IDH3A	0.96
IDH3B_HUMAN	3420	IDH3B	IDH3G_HUMAN	3421	IDH3G	0.76
IDH3B_HUMAN	3420	IDH3B	ANM1_HUMAN	3276	PRMT1	0.73
IDH3B_HUMAN	3420	IDH3B	RAB35_HUMAN	11021	RAB35	0.73
IDH3B_HUMAN	3420	IDH3B	MYC_HUMAN	4609	MYC	0.72
IDH3B_HUMAN	3420	IDH3B	MOV10_HUMAN	4343	MOV10	0.63
IDH3B_HUMAN	3420	IDH3B	P53_HUMAN	7157	TP53	0.63
IDH3B_HUMAN	3420	IDH3B	SUMO2_HUMAN	6613	SUMO2	0.63
IDH3B_HUMAN	3420	IDH3B	PHLA3_HUMAN	23612	PHLDA3	0.63
IDH3B_HUMAN	3420	IDH3B	GDF3_HUMAN	9573	GDF3	0.63
IDH3B_HUMAN	3420	IDH3B	CUL7_HUMAN	9820	CUL7	0.63
IDH3B_HUMAN	3420	IDH3B	MK06_HUMAN	5597	MAPK6	0.63
IDH3B_HUMAN	3420	IDH3B	ODB2_HUMAN	1629	DBT	0.63
IDH3B_HUMAN	3420	IDH3B	ADRB2_HUMAN	154	ADRB2	0.63
IDH3B_HUMAN	3420	IDH3B	EGFR_HUMAN	1956	EGFR	0.63
IDH3B_HUMAN	3420	IDH3B	ATX2_HUMAN	6311	ATXN2	0.63
IDH3B_HUMAN	3420	IDH3B	MMS19_HUMAN	64210	MMS19	0.63
IDH3B_HUMAN	3420	IDH3B	NXF1_HUMAN	10482	NXF1	0.63
CAC1F_HUMAN	778	CACNA1F	CABP4_HUMAN	57010	CABP4	0.75
CAC1F_HUMAN	778	CACNA1F	FYN_HUMAN	2534	FYN	0.63
GRM6_HUMAN	2916	GRM6	GNAO_HUMAN	2775	GNAO1	0.52
TRPM1_HUMAN	4308	TRPM1	TRPM1_HUMAN	4308	TRPM1	0.75
TRPM1_HUMAN	4308	TRPM1	MYC_HUMAN	4609	MYC	0.63
TRPM1_HUMAN	4308	TRPM1	HDAC6_HUMAN	10013	HDAC6	0.63
RIMS1_HUMAN	22999	RIMS1	UN13B_HUMAN	10497	UNC13B	0.9
RIMS1_HUMAN	22999	RIMS1	ERC2_HUMAN	26059	ERC2	0.88
RIMS1_HUMAN	22999	RIMS1	RAB3A_HUMAN	5864	RAB3A	0.88
RIMS1_HUMAN	22999	RIMS1	1433F_HUMAN	7533	YWHAH	0.86
RIMS1_HUMAN	22999	RIMS1	LRRK1_HUMAN	79705	LRRK1	0.76
RIMS1_HUMAN	22999	RIMS1	RAB26_HUMAN	25837	RAB26	0.73
RIMS1_HUMAN	22999	RIMS1	RAB10_HUMAN	10890	RAB10	0.73
RIMS1_HUMAN	22999	RIMS1	RAB37_HUMAN	326624	RAB37	0.73
RIMS1_HUMAN	22999	RIMS1	RAB3C_HUMAN	115827	RAB3C	0.72
RIMS1_HUMAN	22999	RIMS1	RAB3D_HUMAN	9545	RAB3D	0.72
RIMS1_HUMAN	22999	RIMS1	BSN_HUMAN	8927	BSN	0.72
RIMS1_HUMAN	22999	RIMS1	RAB3B_HUMAN	5865	RAB3B	0.72
RIMS1_HUMAN	22999	RIMS1	RB6I2_HUMAN	23085	ERC1	0.65
RIMS1_HUMAN	22999	RIMS1	KCC2A_HUMAN	815	CAMK2A	0.65
RIMS1_HUMAN	22999	RIMS1	ABL1_HUMAN	25	ABL1	0.63
RIMS1_HUMAN	22999	RIMS1	NCK1_HUMAN	4690	NCK1	0.63
RIMS1_HUMAN	22999	RIMS1	FYN_HUMAN	2534	FYN	0.63
RIMS1_HUMAN	22999	RIMS1	GRB2_HUMAN	2885	GRB2	0.63
RIMS1_HUMAN	22999	RIMS1	CAC1C_HUMAN	775	CACNA1C	0.59
RIMS1_HUMAN	22999	RIMS1	SYT1_HUMAN	6857	SYT1	0.59
RIMS1_HUMAN	22999	RIMS1	SNP25_HUMAN	6616	SNAP25	0.59
RIMS1_HUMAN	22999	RIMS1	RB27A_HUMAN	5873	RAB27A	0.55
RIMS1_HUMAN	22999	RIMS1	STX1A_HUMAN	6804	STX1A	0.52
RIMS1_HUMAN	22999	RIMS1	CAC1B_HUMAN	774	CACNA1B	0.52
RIMS1_HUMAN	22999	RIMS1	SMAD2_HUMAN	4087	SMAD2	0.49
NCKX1_HUMAN	9187	SLC24A1	NCKX1_HUMAN	9187	SLC24A1	0.73
NCKX1_HUMAN	9187	SLC24A1	CNGA1_HUMAN	1259	CNGA1	0.73
NCKX1_HUMAN	9187	SLC24A1	ABL1_HUMAN	25	ABL1	0.63
NCKX1_HUMAN	9187	SLC24A1	NCK1_HUMAN	4690	NCK1	0.63
NCKX1_HUMAN	9187	SLC24A1	FYN_HUMAN	2534	FYN	0.63
NCKX1_HUMAN	9187	SLC24A1	GRB2_HUMAN	2885	GRB2	0.63
NCKX1_HUMAN	9187	SLC24A1	P85A_HUMAN	5295	PIK3R1	0.63
MERTK_HUMAN	10461	MERTK	MERTK_HUMAN	10461	MERTK	0.79
MERTK_HUMAN	10461	MERTK	GAS6_HUMAN	2621	GAS6	0.75
MERTK_HUMAN	10461	MERTK	KPYM_HUMAN	5315	PKM2	0.68
MERTK_HUMAN	10461	MERTK	VAV_HUMAN	7409	VAV1	0.67
MERTK_HUMAN	10461	MERTK	ACK1_HUMAN	10188	TNK2	0.65
MERTK_HUMAN	10461	MERTK	HS90A_HUMAN	3320	HSP90AA1	0.63
MERTK_HUMAN	10461	MERTK	LMO4_HUMAN	8543	LMO4	0.63
MERTK_HUMAN	10461	MERTK	BMPR2_HUMAN	659	BMPR2	0.59
MERTK_HUMAN	10461	MERTK	NEMO_HUMAN	8517	IKBKG	0.56
MERTK_HUMAN	10461	MERTK	GRB2_HUMAN	2885	GRB2	0.52
MERTK_HUMAN	10461	MERTK	NED4L_HUMAN	23327	NEDD4L	0.52
MERTK_HUMAN	10461	MERTK	HS90B_HUMAN	3326	HSP90AB1	0.49
PROM1_HUMAN	8842	PROM1	ACTB_HUMAN	60	ACTB	0.72
PROM1_HUMAN	8842	PROM1	PKHA5_HUMAN	54477	PLEKHA5	0.63
PRPH2_HUMAN	5961	PRPH2	ROM1_HUMAN	6094	ROM1	0.65
PRPH2_HUMAN	5961	PRPH2	PERI_HUMAN	5630	PRPH	0.55
PRPH2_HUMAN	5961	PRPH2	GRAP2_HUMAN	9402	GRAP2	0.52
PRPH2_HUMAN	5961	PRPH2	CNGB1_HUMAN	1258	CNGB1	0.52
ROM1_HUMAN	6094	ROM1	SERA_HUMAN	26227	PHGDH	0.72
PITM3_HUMAN	83394	PITPNM3	FAK2_HUMAN	2185	PTK2B	0.79
PITM3_HUMAN	83394	PITPNM3	CCL18_HUMAN	6362	CCL18	0.73
KCNV2_HUMAN	169522	KCNV2	KCNB1_HUMAN	3745	KCNB1	0.77
KCNV2_HUMAN	169522	KCNV2	KCNC1_HUMAN	3746	KCNC1	0.63
KCNV2_HUMAN	169522	KCNV2	KCNF1_HUMAN	3754	KCNF1	0.63
CNGB1_HUMAN	1258	CNGB1	ABCA4_HUMAN	24	ABCA4	0.8
CNGB1_HUMAN	1258	CNGB1	PININ_HUMAN	5411	PNN	0.63
CNGB1_HUMAN	1258	CNGB1	SRRM1_HUMAN	10250	SRRM1	0.63
GNAT1_HUMAN	2779	GNAT1	U119B_HUMAN	84747	UNC119B	0.72
GNAT1_HUMAN	2779	GNAT1	U119A_HUMAN	9094	UNC119	0.72
GNAT1_HUMAN	2779	GNAT1	RGS16_HUMAN	6004	RGS16	0.62
GNAT1_HUMAN	2779	GNAT1	RGS9_HUMAN	8787	RGS9	0.61
GNAT1_HUMAN	2779	GNAT1	PAR1_HUMAN	2149	F2R	0.52
RK_HUMAN	6011	GRK1	RECO_HUMAN	5957	RCVRN	0.85
RK_HUMAN	6011	GRK1	OPSD_HUMAN	6010	RHO	0.8
RK_HUMAN	6011	GRK1	CAV1_HUMAN	857	CAV1	0.75
RK_HUMAN	6011	GRK1	H2AV_HUMAN	94239	H2AFV	0.72
RK_HUMAN	6011	GRK1	PDE6D_HUMAN	5147	PDE6D	0.65
RK_HUMAN	6011	GRK1	SYUA_HUMAN	6622	SNCA	0.65
RK_HUMAN	6011	GRK1	SYUB_HUMAN	6620	SNCB	0.65
RK_HUMAN	6011	GRK1	SYUG_HUMAN	6623	SNCG	0.65
RK_HUMAN	6011	GRK1	RK_HUMAN	6011	GRK1	0.52
RK_HUMAN	6011	GRK1	CALM_HUMAN	801, 805, 808	CALM1, CALM2, CALM3	0.52
GUC1A_HUMAN	2978	GUCA1A	GUC2D_HUMAN	3000	GUCY2D	0.52
GUC1A_HUMAN	2978	GUCA1A	HSPB1_HUMAN	3315	HSPB1	0.49
GUC1B_HUMAN	2979	GUCA1B	GUC2F_HUMAN	2986	GUCY2F	0.52
GUC1B_HUMAN	2979	GUCA1B	GUC2D_HUMAN	3000	GUCY2D	0.52
PDE6A_HUMAN	5145	PDE6A	CHERP_HUMAN	10523	CHERP	0.49
PDE6B_HUMAN	5158	PDE6B	PP1G_HUMAN	5501	PPP1CC	0.63
CNRG_HUMAN	5148	PDE6G	DYN2_HUMAN	1785	DNM2	0.92
CNRG_HUMAN	5148	PDE6G	ARBK1_HUMAN	156	ADRBK1	0.79
CNRG_HUMAN	5148	PDE6G	SRC_HUMAN	6714	SRC	0.79
CNRG_HUMAN	5148	PDE6G	GRB2_HUMAN	2885	GRB2	0.76
CNRG_HUMAN	5148	PDE6G	CIP4_HUMAN	9322	TRIP10	0.65
CNRG_HUMAN	5148	PDE6G	FNBP1_HUMAN	23048	FNBP1	0.65
CNRG_HUMAN	5148	PDE6G	BHE40_HUMAN	8553	BHLHE40	0.63
CNRG_HUMAN	5148	PDE6G	GNAO_HUMAN	2775	GNAO1	0.63
CNRG_HUMAN	5148	PDE6G	LMBL3_HUMAN	84456	L3MBTL3	0.63
CNRG_HUMAN	5148	PDE6G	MK03_HUMAN	5595	MAPK3	0.52
CNRG_HUMAN	5148	PDE6G	CNRG_HUMAN	5148	PDE6G	0.52
OPSD_HUMAN	6010	RHO	ARBK1_HUMAN	156	ADRBK1	0.85
OPSD_HUMAN	6010	RHO	ARRS_HUMAN	6295	SAG	0.83
OPSD_HUMAN	6010	RHO	GRK5_HUMAN	2869	GRK5	0.77
OPSD_HUMAN	6010	RHO	ARRC_HUMAN	407	ARR3	0.75
OPSD_HUMAN	6010	RHO	ZFYV9_HUMAN	9372	ZFYVE9	0.68
OPSD_HUMAN	6010	RHO	KPCA_HUMAN	5578	PRKCA	0.66
OPSD_HUMAN	6010	RHO	OPSD_HUMAN	6010	RHO	0.65
OPSD_HUMAN	6010	RHO	DNJB2_HUMAN	3300	DNAJB2	0.65
OPSD_HUMAN	6010	RHO	TERA_HUMAN	7415	VCP	0.63
OPSD_HUMAN	6010	RHO	HSP74_HUMAN	3308	HSPA4	0.63
OPSD_HUMAN	6010	RHO	EDEM1_HUMAN	9695	EDEM1	0.63
OPSD_HUMAN	6010	RHO	GRK6_HUMAN	2870	GRK6	0.59
OPSD_HUMAN	6010	RHO	DERL1_HUMAN	79139	DERL1	0.56
OPSD_HUMAN	6010	RHO	EEA1_HUMAN	8411	EEA1	0.52
OPSD_HUMAN	6010	RHO	GBG1_HUMAN	2792	GNGT1	0.52
OPSD_HUMAN	6010	RHO	PP2AA_HUMAN	5515	PPP2CA	0.52
ARRS_HUMAN	6295	SAG	ARRB1_HUMAN	408	ARRB1	0.72
ARRS_HUMAN	6295	SAG	ARRB2_HUMAN	409	ARRB2	0.72
ARRS_HUMAN	6295	SAG	ARRS_HUMAN	6295	SAG	0.56
ARRS_HUMAN	6295	SAG	ADA1B_HUMAN	147	ADRA1B	0.52
ARRS_HUMAN	6295	SAG	ACM2_HUMAN	1129	CHRM2	0.52
GUC2D_HUMAN	3000	GUCY2D	FYN_HUMAN	2534	FYN	0.63
GUC2D_HUMAN	3000	GUCY2D	RGS9_HUMAN	8787	RGS9	0.52
GUC2D_HUMAN	3000	GUCY2D	S100B_HUMAN	6285	S100B	0.52
GUC2D_HUMAN	3000	GUCY2D	GUC2B_HUMAN	2981	GUCA2B	0.52
KLHL7_HUMAN	55975	KLHL7	CUL3_HUMAN	8452	CUL3	0.83
KLHL7_HUMAN	55975	KLHL7	KLHL7_HUMAN	55975	KLHL7	0.73
KLHL7_HUMAN	55975	KLHL7	RBX1_HUMAN	9978	RBX1	0.72
KLHL7_HUMAN	55975	KLHL7	CI041_HUMAN	138199	C9orf41	0.63
KLHL7_HUMAN	55975	KLHL7	NUP50_HUMAN	10762	NUP50	0.63
KLHL7_HUMAN	55975	KLHL7	MOV10_HUMAN	4343	MOV10	0.63
KLHL7_HUMAN	55975	KLHL7	NXF1_HUMAN	10482	NXF1	0.63
KLHL7_HUMAN	55975	KLHL7	UB2D2_HUMAN	7322	UBE2D2	0.56
CRX_HUMAN	1406	CRX	ATX7_HUMAN	6314	ATXN7	0.88
CRX_HUMAN	1406	CRX	IPO13_HUMAN	9670	IPO13	0.75
CRX_HUMAN	1406	CRX	RAX2_HUMAN	84839	RAX2	0.74
CRX_HUMAN	1406	CRX	AAKB2_HUMAN	5565	PRKAB2	0.73
CRX_HUMAN	1406	CRX	MDFI_HUMAN	4188	MDFI	0.73
CRX_HUMAN	1406	CRX	BAF_HUMAN	8815	BANF1	0.71
CRX_HUMAN	1406	CRX	EP300_HUMAN	2033	EP300	0.67
CRX_HUMAN	1406	CRX	NR2E3_HUMAN	10002	NR2E3	0.65
CRX_HUMAN	1406	CRX	PHOS_HUMAN	5132	PDC	0.65
CRX_HUMAN	1406	CRX	NRL_HUMAN	4901	NRL	0.65
CRX_HUMAN	1406	CRX	RFOX1_HUMAN	54715	RBFOX1	0.63
CRX_HUMAN	1406	CRX	LONF1_HUMAN	91694	LONRF1	0.63
CRX_HUMAN	1406	CRX	CI072_HUMAN	203228	C9orf72	0.63
CRX_HUMAN	1406	CRX	KLH32_HUMAN	114792	KLHL32	0.63
CRX_HUMAN	1406	CRX	SP4_HUMAN	6671	SP4	0.63
CRX_HUMAN	1406	CRX	NPAS2_HUMAN	4862	NPAS2	0.63
CRX_HUMAN	1406	CRX	CV013_HUMAN	83606	C22orf13	0.63
CRX_HUMAN	1406	CRX	STK16_HUMAN	8576	STK16	0.63
CRX_HUMAN	1406	CRX	CA109_HUMAN	54955	C1orf109	0.63
CRX_HUMAN	1406	CRX	SP1_HUMAN	6667	SP1	0.63
CRX_HUMAN	1406	CRX	PP16B_HUMAN	26051	PPP1R16B	0.63
CRX_HUMAN	1406	CRX	OSGI1_HUMAN	29948	OSGIN1	0.63
CRX_HUMAN	1406	CRX	IF5A1_HUMAN	1984	EIF5A	0.63
CRX_HUMAN	1406	CRX	SP3_HUMAN	6670	SP3	0.63
CRX_HUMAN	1406	CRX	PRKN2_HUMAN	5071	PARK2	0.63
CRX_HUMAN	1406	CRX	ABI2_HUMAN	10152	ABI2	0.63
CRX_HUMAN	1406	CRX	CCNC_HUMAN	892	CCNC	0.63
CRX_HUMAN	1406	CRX	QRIC1_HUMAN	54870	QRICH1	0.63
CRX_HUMAN	1406	CRX	CB065_HUMAN	130951	C2orf65	0.63
CRX_HUMAN	1406	CRX	LARP4_HUMAN	113251	LARP4	0.63
CRX_HUMAN	1406	CRX	SOX5_HUMAN	6660	SOX5	0.63
CRX_HUMAN	1406	CRX	UBX2B_HUMAN	137886	UBXN2B	0.63
CRX_HUMAN	1406	CRX	DELE_HUMAN	9812	KIAA0141	0.63
CRX_HUMAN	1406	CRX	KPCI_HUMAN	5584	PRKCI	0.63
CRX_HUMAN	1406	CRX	CAH8_HUMAN	767	CA8	0.63
CRX_HUMAN	1406	CRX	ROR2_HUMAN	4920	ROR2	0.63
CRX_HUMAN	1406	CRX	SZT2_HUMAN	23334	SZT2	0.63
CRX_HUMAN	1406	CRX	SFI1_HUMAN	9814	SFI1	0.63
CRX_HUMAN	1406	CRX	NIP7_HUMAN	51388	NIP7	0.63
CRX_HUMAN	1406	CRX	AF17_HUMAN	4302	MLLT6	0.63
CRX_HUMAN	1406	CRX	PSB10_HUMAN	5699	PSMB10	0.63
CRX_HUMAN	1406	CRX	ATG12_HUMAN	9140	ATG12	0.63
CRX_HUMAN	1406	CRX	AES_HUMAN	166	AES	0.63
CRX_HUMAN	1406	CRX	CS034_HUMAN	255193	C19orf34	0.63
CRX_HUMAN	1406	CRX	PCLI1_HUMAN	55022	PID1	0.63
CRX_HUMAN	1406	CRX	GCM2_HUMAN	9247	GCM2	0.63
CRX_HUMAN	1406	CRX	KAT2A_HUMAN	2648	KAT2A	0.56
CRX_HUMAN	1406	CRX	CBP_HUMAN	1387	CREBBP	0.55
NR2E3_HUMAN	10002	NR2E3	RARA_HUMAN	5914	RARA	0.85
NR2E3_HUMAN	10002	NR2E3	DHX30_HUMAN	22907	DHX30	0.79
NR2E3_HUMAN	10002	NR2E3	CDK9_HUMAN	1025	CDK9	0.79
NR2E3_HUMAN	10002	NR2E3	RBBP4_HUMAN	5928	RBBP4	0.77
NR2E3_HUMAN	10002	NR2E3	RBBP7_HUMAN	5931	RBBP7	0.77
NR2E3_HUMAN	10002	NR2E3	NCOR1_HUMAN	9611	NCOR1	0.77
NR2E3_HUMAN	10002	NR2E3	MBB1A_HUMAN	10514	MYBBP1A	0.77
NR2E3_HUMAN	10002	NR2E3	SIN3A_HUMAN	25942	SIN3A	0.77
NR2E3_HUMAN	10002	NR2E3	TBL3_HUMAN	10607	TBL3	0.77
NR2E3_HUMAN	10002	NR2E3	RBL1_HUMAN	5933	RBL1	0.77
NR2E3_HUMAN	10002	NR2E3	HDAC1_HUMAN	3065	HDAC1	0.77
NR2E3_HUMAN	10002	NR2E3	HDAC3_HUMAN	8841	HDAC3	0.77
NR2E3_HUMAN	10002	NR2E3	BC11A_HUMAN	53335	BCL11A	0.75
NR2E3_HUMAN	10002	NR2E3	RXRA_HUMAN	6256	RXRA	0.75
NR2E3_HUMAN	10002	NR2E3	NR1D1_HUMAN	9572	NR1D1	0.65
NR2E3_HUMAN	10002	NR2E3	SNPC1_HUMAN	6617	SNAPC1	0.63
NR2E3_HUMAN	10002	NR2E3	ELAV2_HUMAN	1993	ELAVL2	0.63
NR2E3_HUMAN	10002	NR2E3	RPC4_HUMAN	661	POLR3D	0.63
NR2E3_HUMAN	10002	NR2E3	RFOX2_HUMAN	23543	RBFOX2	0.63
NR2E3_HUMAN	10002	NR2E3	GCR_HUMAN	2908	NR3C1	0.63
NR2E3_HUMAN	10002	NR2E3	HXC13_HUMAN	3229	HOXC13	0.63
NR2E3_HUMAN	10002	NR2E3	ZN232_HUMAN	7775	ZNF232	0.63
NR2E3_HUMAN	10002	NR2E3	E2F4_HUMAN	1874	E2F4	0.63
NR2E3_HUMAN	10002	NR2E3	PPARG_HUMAN	5468	PPARG	0.63
NR2E3_HUMAN	10002	NR2E3	IRF9_HUMAN	10379	IRF9	0.63
NR2E3_HUMAN	10002	NR2E3	DEDD2_HUMAN	162989	DEDD2	0.63
NR2E3_HUMAN	10002	NR2E3	VDR_HUMAN	7421	VDR	0.52
NR2E3_HUMAN	10002	NR2E3	RXRB_HUMAN	6257	RXRB	0.52
NRL_HUMAN	4901	NRL	FIZ1_HUMAN	84922	FIZ1	0.78
NRL_HUMAN	4901	NRL	OPTN_HUMAN	10133	OPTN	0.73
NRL_HUMAN	4901	NRL	EDF1_HUMAN	8721	EDF1	0.56
OTX2_HUMAN	5015	OTX2	FOXA2_HUMAN	3170	FOXA2	0.86
OTX2_HUMAN	5015	OTX2	OTX2_HUMAN	5015	OTX2	0.81
OTX2_HUMAN	5015	OTX2	LHX1_HUMAN	3975	LHX1	0.81
OTX2_HUMAN	5015	OTX2	ATX1_HUMAN	6310	ATXN1	0.73
OTX2_HUMAN	5015	OTX2	CDK4_HUMAN	1019	CDK4	0.7
OTX2_HUMAN	5015	OTX2	ZDH17_HUMAN	23390	ZDHHC17	0.63
OTX2_HUMAN	5015	OTX2	DMBX1_HUMAN	127343	DMBX1	0.59
OTX2_HUMAN	5015	OTX2	A4_HUMAN	351	APP	0.56
OTX2_HUMAN	5015	OTX2	BCE1_HUMAN	7091	TLE4	0.52
OTX2_HUMAN	5015	OTX2	MITF_HUMAN	4286	MITF	0.52
TSN12_HUMAN	23554	TSPAN12	TFCP2_HUMAN	7024	TFCP2	0.63
TSN12_HUMAN	23554	TSPAN12	NDP_HUMAN	4693	NDP	0.63
TSN12_HUMAN	23554	TSPAN12	FZD4_HUMAN	8322	FZD4	0.52
ZN513_HUMAN	130557	ZNF513	ZN513_HUMAN	130557	ZNF513	0.63
ZN513_HUMAN	130557	ZNF513	ZF64A_HUMAN	55734	ZFP64	0.63
ZN513_HUMAN	130557	ZNF513	KAT5_HUMAN	10524	KAT5	0.63
ZN513_HUMAN	130557	ZNF513		26009	ZZZ3	0.63
ZN513_HUMAN	130557	ZNF513	PRGC2_HUMAN	133522	PPARGC1B	0.63
PRPF3_HUMAN	9129	PRPF3	PRP4_HUMAN	9128	PRPF4	0.95
PRPF3_HUMAN	9129	PRPF3	U2AF2_HUMAN	11338	U2AF2	0.93
PRPF3_HUMAN	9129	PRPF3	PRPF3_HUMAN	9129	PRPF3	0.93
PRPF3_HUMAN	9129	PRPF3	SART3_HUMAN	9733	SART3	0.9
PRPF3_HUMAN	9129	PRPF3	UBP4_HUMAN	7375	USP4	0.87
PRPF3_HUMAN	9129	PRPF3	SNUT1_HUMAN	9092	SART1	0.83
PRPF3_HUMAN	9129	PRPF3	MEPCE_HUMAN	56257	MEPCE	0.82
PRPF3_HUMAN	9129	PRPF3	PRP19_HUMAN	27339	PRPF19	0.8
PRPF3_HUMAN	9129	PRPF3	CDC5L_HUMAN	988	CDC5L	0.79
PRPF3_HUMAN	9129	PRPF3	PRP6_HUMAN	24148	PRPF6	0.78
PRPF3_HUMAN	9129	PRPF3	DVL3_HUMAN	1857	DVL3	0.77
PRPF3_HUMAN	9129	PRPF3	SF3B2_HUMAN	10992	SF3B2	0.76
PRPF3_HUMAN	9129	PRPF3	NKAP_HUMAN	79576	NKAP	0.76
PRPF3_HUMAN	9129	PRPF3	SLU7_HUMAN	10569	SLU7	0.76
PRPF3_HUMAN	9129	PRPF3	SPF30_HUMAN	10285	SMNDC1	0.76
PRPF3_HUMAN	9129	PRPF3	RNPS1_HUMAN	10921	RNPS1	0.76
PRPF3_HUMAN	9129	PRPF3	UBP15_HUMAN	9958	USP15	0.76
PRPF3_HUMAN	9129	PRPF3	SNUT2_HUMAN	10713	USP39	0.76
PRPF3_HUMAN	9129	PRPF3	MFAP1_HUMAN	4236	MFAP1	0.76
PRPF3_HUMAN	9129	PRPF3	DVL2_HUMAN	1856	DVL2	0.73
PRPF3_HUMAN	9129	PRPF3	GTPB3_HUMAN	84705	GTPBP3	0.73
PRPF3_HUMAN	9129	PRPF3	CC85B_HUMAN	11007	CCDC85B	0.73
PRPF3_HUMAN	9129	PRPF3	TRI39_HUMAN	56658	TRIM39	0.73
PRPF3_HUMAN	9129	PRPF3	SF3A2_HUMAN	8175	SF3A2	0.73
PRPF3_HUMAN	9129	PRPF3	SUMO2_HUMAN	6613	SUMO2	0.73
PRPF3_HUMAN	9129	PRPF3	NEDD8_HUMAN	4738	NEDD8	0.72
PRPF3_HUMAN	9129	PRPF3	WBP4_HUMAN	11193	WBP4	0.68
PRPF3_HUMAN	9129	PRPF3	PRP8_HUMAN	10594	PRPF8	0.66
PRPF3_HUMAN	9129	PRPF3	TBG1_HUMAN	7283	TUBG1	0.63
PRPF3_HUMAN	9129	PRPF3	SNR40_HUMAN	9410	SNRNP40	0.63
PRPF3_HUMAN	9129	PRPF3	LN28A_HUMAN	79727	LIN28	0.63
PRPF3_HUMAN	9129	PRPF3	DDX23_HUMAN	9416	DDX23	0.63
PRPF3_HUMAN	9129	PRPF3	RSMN_HUMAN	6638	SNRPN	0.63
PRPF3_HUMAN	9129	PRPF3	SRRM1_HUMAN	10250	SRRM1	0.63
PRPF3_HUMAN	9129	PRPF3	SNIP1_HUMAN	79753	SNIP1	0.63
PRPF3_HUMAN	9129	PRPF3	CTBL1_HUMAN	56259	CTNNBL1	0.63
PRPF3_HUMAN	9129	PRPF3	MCM7_HUMAN	4176	MCM7	0.63
PRPF3_HUMAN	9129	PRPF3	AURKB_HUMAN	9212	AURKB	0.63
PRPF3_HUMAN	9129	PRPF3	BRCA1_HUMAN	672	BRCA1	0.63
PRPF3_HUMAN	9129	PRPF3	DPY30_HUMAN	84661	DPY30	0.63
PRPF3_HUMAN	9129	PRPF3	PTBP3_HUMAN	9991	PTBP3	0.63
PRPF3_HUMAN	9129	PRPF3	WWOX_HUMAN	51741	WWOX	0.63
PRPF3_HUMAN	9129	PRPF3	FAM9B_HUMAN	171483	FAM9B	0.63
PRPF3_HUMAN	9129	PRPF3	ZCH10_HUMAN	54819	ZCCHC10	0.63
PRPF3_HUMAN	9129	PRPF3	VCAM1_HUMAN	7412	VCAM1	0.63
PRPF3_HUMAN	9129	PRPF3	MMS19_HUMAN	64210	MMS19	0.63
PRPF3_HUMAN	9129	PRPF3	CP250_HUMAN	11190	CEP250	0.63
PRPF3_HUMAN	9129	PRPF3	CASQ2_HUMAN	845	CASQ2	0.63
PRPF3_HUMAN	9129	PRPF3	UN13A_HUMAN	23025	UNC13A	0.63
PRPF3_HUMAN	9129	PRPF3	ELAV1_HUMAN	1994	ELAVL1	0.63
PRPF3_HUMAN	9129	PRPF3	F10C1_HUMAN	118924	C10orf4	0.63
PRPF3_HUMAN	9129	PRPF3	PRP31_HUMAN	26121	PRPF31	0.63
PRPF3_HUMAN	9129	PRPF3	TRA2A_HUMAN	29896	TRA2A	0.63
PRPF3_HUMAN	9129	PRPF3	PCBP1_HUMAN	5093	PCBP1	0.63
PRPF3_HUMAN	9129	PRPF3	PPIH_HUMAN	10465	PPIH	0.63
PRPF3_HUMAN	9129	PRPF3	CCD84_HUMAN	338657	CCDC84	0.63
PRPF3_HUMAN	9129	PRPF3	RBM39_HUMAN	9584	RBM39	0.63
PRPF3_HUMAN	9129	PRPF3	NH2L1_HUMAN	4809	NHP2L1	0.63
PRPF3_HUMAN	9129	PRPF3	TADBP_HUMAN	23435	TARDBP	0.63
PRPF3_HUMAN	9129	PRPF3	OBSL1_HUMAN	23363	OBSL1	0.63
PRPF3_HUMAN	9129	PRPF3	SUMO1_HUMAN	7341	SUMO1	0.56
PRPF3_HUMAN	9129	PRPF3	SPF27_HUMAN	10286	BCAS2	0.49
PRPF3_HUMAN	9129	PRPF3	SRSF7_HUMAN	6432	SRSF7	0.49
PRPF3_HUMAN	9129	PRPF3	LSM1_HUMAN	27257	LSM1	0.49
PRPF3_HUMAN	9129	PRPF3	HNRPM_HUMAN	4670	HNRNPM	0.49
PRPF3_HUMAN	9129	PRPF3	RS10_HUMAN	6204	RPS10	0.49
PRPF3_HUMAN	9129	PRPF3	SEPT2_HUMAN	4735	2016-09-02	0.49
PRPF3_HUMAN	9129	PRPF3	CDK13_HUMAN	8621	CDK13	0.49
PRPF3_HUMAN	9129	PRPF3	PABP1_HUMAN	26986	PABPC1	0.49
PRPF3_HUMAN	9129	PRPF3	TR150_HUMAN	9967	THRAP3	0.49
PRPF3_HUMAN	9129	PRPF3	SMD2_HUMAN	6633	SNRPD2	0.49
PRPF3_HUMAN	9129	PRPF3	FBRL_HUMAN	2091	FBL	0.49
PRPF3_HUMAN	9129	PRPF3	SRRM2_HUMAN	23524	SRRM2	0.49
PRPF3_HUMAN	9129	PRPF3	RBM25_HUMAN	58517	RBM25	0.49
PRPF3_HUMAN	9129	PRPF3	RU1C_HUMAN	6631	SNRPC	0.49
PRPF3_HUMAN	9129	PRPF3	PATL1_HUMAN	219988	PATL1	0.49
PRPF3_HUMAN	9129	PRPF3	SF3A3_HUMAN	10946	SF3A3	0.49
PRPF3_HUMAN	9129	PRPF3	RU2A_HUMAN	6627	SNRPA1	0.49
PRPF3_HUMAN	9129	PRPF3	SEPT7_HUMAN	989	2016-09-07	0.49
PRPF3_HUMAN	9129	PRPF3	SP16H_HUMAN	11198	SUPT16H	0.49
PRPF3_HUMAN	9129	PRPF3	NNTM_HUMAN	23530	NNT	0.49
PRPF3_HUMAN	9129	PRPF3	SON_HUMAN	6651	SON	0.49
PRPF3_HUMAN	9129	PRPF3	NOP58_HUMAN	51602	NOP58	0.49
PRPF3_HUMAN	9129	PRPF3	IF4A3_HUMAN	9775	EIF4A3	0.49
PRPF3_HUMAN	9129	PRPF3	SF3A1_HUMAN	10291	SF3A1	0.49
PRPF3_HUMAN	9129	PRPF3	SRSF5_HUMAN	6430	SRSF5	0.49
PRPF3_HUMAN	9129	PRPF3	MPH6_HUMAN	10200	MPHOSPH6	0.49
PRP31_HUMAN	26121	PRPF31	PRP4_HUMAN	9128	PRPF4	0.97
PRP31_HUMAN	26121	PRPF31	PRP6_HUMAN	24148	PRPF6	0.96
PRP31_HUMAN	26121	PRPF31	CTBL1_HUMAN	56259	CTNNBL1	0.86
PRP31_HUMAN	26121	PRPF31	UBP15_HUMAN	9958	USP15	0.76
PRP31_HUMAN	26121	PRPF31	SNUT2_HUMAN	10713	USP39	0.76
PRP31_HUMAN	26121	PRPF31	UBP4_HUMAN	7375	USP4	0.76
PRP31_HUMAN	26121	PRPF31	SART3_HUMAN	9733	SART3	0.76
PRP31_HUMAN	26121	PRPF31	PHF5A_HUMAN	84844	PHF5A	0.73
PRP31_HUMAN	26121	PRPF31	AGO3_HUMAN	192669	EIF2C3	0.72
PRP31_HUMAN	26121	PRPF31	MEPCE_HUMAN	56257	MEPCE	0.72
PRP31_HUMAN	26121	PRPF31	TAF10_HUMAN	6881	TAF10	0.72
PRP31_HUMAN	26121	PRPF31	RPAP2_HUMAN	79871	RPAP2	0.72
PRP31_HUMAN	26121	PRPF31	PRP4B_HUMAN	8899	PRPF4B	0.72
PRP31_HUMAN	26121	PRPF31	PRP31_HUMAN	26121	PRPF31	0.7
PRP31_HUMAN	26121	PRPF31	NH2L1_HUMAN	4809	NHP2L1	0.7
PRP31_HUMAN	26121	PRPF31	IMA1_HUMAN	3836	KPNA1	0.63
PRP31_HUMAN	26121	PRPF31		100151683	RNU4ATAC	0.63
PRP31_HUMAN	26121	PRPF31	SNR40_HUMAN	9410	SNRNP40	0.63
PRP31_HUMAN	26121	PRPF31	PRIC1_HUMAN	144165	PRICKLE1	0.63
PRP31_HUMAN	26121	PRPF31	TMCC2_HUMAN	9911	TMCC2	0.63
PRP31_HUMAN	26121	PRPF31	KHDR2_HUMAN	202559	KHDRBS2	0.63
PRP31_HUMAN	26121	PRPF31	CDA7L_HUMAN	55536	CDCA7L	0.63
PRP31_HUMAN	26121	PRPF31	TFP11_HUMAN	24144	TFIP11	0.63
PRP31_HUMAN	26121	PRPF31	CC136_HUMAN	64753	CCDC136	0.63
PRP31_HUMAN	26121	PRPF31	SLX4_HUMAN	84464	BTBD12	0.63
PRP31_HUMAN	26121	PRPF31	RBM25_HUMAN	58517	RBM25	0.63
PRP31_HUMAN	26121	PRPF31	TERA_HUMAN	7415	VCP	0.63
PRP31_HUMAN	26121	PRPF31	TRI27_HUMAN	5987	TRIM27	0.63
PRP31_HUMAN	26121	PRPF31	ASPP2_HUMAN	7159	TP53BP2	0.63
PRP31_HUMAN	26121	PRPF31	OBSL1_HUMAN	23363	OBSL1	0.63
PRP31_HUMAN	26121	PRPF31	TAD2A_HUMAN	6871	TADA2A	0.63
PRP31_HUMAN	26121	PRPF31	PHC2_HUMAN	1912	PHC2	0.63
PRP31_HUMAN	26121	PRPF31	ZN587_HUMAN	84914	ZNF587	0.63
PRP31_HUMAN	26121	PRPF31	WDR5_HUMAN	11091	WDR5	0.63
PRP31_HUMAN	26121	PRPF31	HNRH2_HUMAN	3188	HNRNPH2	0.63
PRP31_HUMAN	26121	PRPF31	CSN5_HUMAN	10987	COPS5	0.63
PRP31_HUMAN	26121	PRPF31	RBY1A_HUMAN	5940	RBMY1A1	0.63
PRP31_HUMAN	26121	PRPF31	GOGA2_HUMAN	2801	GOLGA2	0.63
PRP31_HUMAN	26121	PRPF31	RBY1F_HUMAN	159163, 378951	RBMY1F, RBMY1J	0.63
PRP31_HUMAN	26121	PRPF31	MTUS2_HUMAN	23281	MTUS2	0.63
PRP31_HUMAN	26121	PRPF31	SIAH1_HUMAN	6477	SIAH1	0.63
PRP31_HUMAN	26121	PRPF31	BZW1_HUMAN	9689	BZW1	0.63
PRP31_HUMAN	26121	PRPF31	ESR2_HUMAN	2100	ESR2	0.63
PRP31_HUMAN	26121	PRPF31	RBM4_HUMAN	5936	RBM4	0.63
PRP31_HUMAN	26121	PRPF31	CUL3_HUMAN	8452	CUL3	0.63
PRP31_HUMAN	26121	PRPF31	SMUF1_HUMAN	57154	SMURF1	0.63
PRP31_HUMAN	26121	PRPF31	MIPO1_HUMAN	145282	MIPOL1	0.63
PRP31_HUMAN	26121	PRPF31	ZN250_HUMAN	58500	ZNF250	0.63
PRP31_HUMAN	26121	PRPF31	CACO2_HUMAN	10241	CALCOCO2	0.63
PRP31_HUMAN	26121	PRPF31	KR101_HUMAN	386677	KRTAP10-1	0.63
PRP31_HUMAN	26121	PRPF31	TRIM1_HUMAN	11043	MID2	0.63
PRP31_HUMAN	26121	PRPF31	NT2NL_HUMAN	388677	NOTCH2NL	0.63
PRP31_HUMAN	26121	PRPF31	GBLP_HUMAN	10399	GNB2L1	0.63
PRP31_HUMAN	26121	PRPF31	KHDR3_HUMAN	10656	KHDRBS3	0.63
PRP31_HUMAN	26121	PRPF31	KCTD6_HUMAN	200845	KCTD6	0.63
PRP31_HUMAN	26121	PRPF31	LURA1_HUMAN	541468	LURAP1	0.63
PRP31_HUMAN	26121	PRPF31	KR109_HUMAN	386676	KRTAP10-9	0.63
PRP31_HUMAN	26121	PRPF31	MYOME_HUMAN	9659	PDE4DIP	0.63
PRP31_HUMAN	26121	PRPF31	CCD57_HUMAN	284001	CCDC57	0.63
PRP31_HUMAN	26121	PRPF31	CAF1A_HUMAN	10036	CHAF1A	0.63
PRP31_HUMAN	26121	PRPF31	PPIH_HUMAN	10465	PPIH	0.63
PRP31_HUMAN	26121	PRPF31	LDOC1_HUMAN	23641	LDOC1	0.63
PRP31_HUMAN	26121	PRPF31	C1QT1_HUMAN	114897	C1QTNF1	0.63
PRP31_HUMAN	26121	PRPF31	AES_HUMAN	166	AES	0.63
PRP31_HUMAN	26121	PRPF31	KR103_HUMAN	386682	KRTAP10-3	0.63
PRP31_HUMAN	26121	PRPF31	ROA1_HUMAN	3178	HNRNPA1	0.63
PRP31_HUMAN	26121	PRPF31	ADIP_HUMAN	117178	SSX2IP	0.63
PRP31_HUMAN	26121	PRPF31	PRR5_HUMAN	55615	PRR5	0.63
PRP31_HUMAN	26121	PRPF31	PTBP3_HUMAN	9991	PTBP3	0.63
PRP31_HUMAN	26121	PRPF31	JKIP2_HUMAN	9832	JAKMIP2	0.63
PRP31_HUMAN	26121	PRPF31	K1C15_HUMAN	3866	KRT15	0.63
PRP31_HUMAN	26121	PRPF31	CEP70_HUMAN	80321	CEP70	0.63
PRP31_HUMAN	26121	PRPF31	KR108_HUMAN	386681	KRTAP10-8	0.63
PRP31_HUMAN	26121	PRPF31	STX11_HUMAN	8676	STX11	0.63
PRP31_HUMAN	26121	PRPF31	HNRPK_HUMAN	3190	HNRNPK	0.63
PRP31_HUMAN	26121	PRPF31	FANCA_HUMAN	2175	FANCA	0.63
PRP31_HUMAN	26121	PRPF31	IMA2_HUMAN	3838	KPNA2	0.63
PRP31_HUMAN	26121	PRPF31	UBL4A_HUMAN	8266	UBL4A	0.63
PRP31_HUMAN	26121	PRPF31	WWOX_HUMAN	51741	WWOX	0.63
PRP31_HUMAN	26121	PRPF31	PNMA2_HUMAN	10687	PNMA2	0.63
PRP31_HUMAN	26121	PRPF31	MKRN3_HUMAN	7681	MKRN3	0.63
PRP31_HUMAN	26121	PRPF31	TSG10_HUMAN	80705	TSGA10	0.63
PRP31_HUMAN	26121	PRPF31	PPIP1_HUMAN	9051	PSTPIP1	0.63
PRP31_HUMAN	26121	PRPF31	PNMA1_HUMAN	9240	PNMA1	0.63
PRP31_HUMAN	26121	PRPF31	K1C40_HUMAN	125115	KRT40	0.63
PRP31_HUMAN	26121	PRPF31	SYF1_HUMAN	56949	XAB2	0.56
PRP31_HUMAN	26121	PRPF31	RU2A_HUMAN	6627	SNRPA1	0.56
PRP31_HUMAN	26121	PRPF31	SF3A3_HUMAN	10946	SF3A3	0.56
PRP31_HUMAN	26121	PRPF31	SF3B3_HUMAN	23450	SF3B3	0.56
PRP31_HUMAN	26121	PRPF31	SF3B1_HUMAN	23451	SF3B1	0.56
PRP31_HUMAN	26121	PRPF31	SNUT1_HUMAN	9092	SART1	0.49
PRP31_HUMAN	26121	PRPF31	STRN3_HUMAN	29966	STRN3	0.49
PRP31_HUMAN	26121	PRPF31	RU2B_HUMAN	6629	SNRPB2	0.49
PRP31_HUMAN	26121	PRPF31	SF3A1_HUMAN	10291	SF3A1	0.49
PRP31_HUMAN	26121	PRPF31	KAP0_HUMAN	5573	PRKAR1A	0.49
PRP31_HUMAN	26121	PRPF31	SF3A2_HUMAN	8175	SF3A2	0.49
PRP31_HUMAN	26121	PRPF31	RENT2_HUMAN	26019	UPF2	0.49
PRP31_HUMAN	26121	PRPF31	TFDP1_HUMAN	7027	TFDP1	0.49
PRP6_HUMAN	24148	PRPF6	PRP8_HUMAN	10594	PRPF8	0.91
PRP6_HUMAN	24148	PRPF6	U520_HUMAN	23020	SNRNP200	0.91
PRP6_HUMAN	24148	PRPF6	CD2B2_HUMAN	10421	CD2BP2	0.9
PRP6_HUMAN	24148	PRPF6	ANDR_HUMAN	367	AR	0.88
PRP6_HUMAN	24148	PRPF6	MYC_HUMAN	4609	MYC	0.87
PRP6_HUMAN	24148	PRPF6	SNR40_HUMAN	9410	SNRNP40	0.86
PRP6_HUMAN	24148	PRPF6	PRP4_HUMAN	9128	PRPF4	0.85
PRP6_HUMAN	24148	PRPF6	SNUT1_HUMAN	9092	SART1	0.82
PRP6_HUMAN	24148	PRPF6	TXN4B_HUMAN	54957	TXNL4B	0.79
PRP6_HUMAN	24148	PRPF6	TXN4A_HUMAN	10907	TXNL4A	0.79
PRP6_HUMAN	24148	PRPF6	SMCA2_HUMAN	6595	SMARCA2	0.77
PRP6_HUMAN	24148	PRPF6	RED_HUMAN	3550	IK	0.76
PRP6_HUMAN	24148	PRPF6	PRP6_HUMAN	24148	PRPF6	0.76
PRP6_HUMAN	24148	PRPF6	SNUT2_HUMAN	10713	USP39	0.76
PRP6_HUMAN	24148	PRPF6	RNPS1_HUMAN	10921	RNPS1	0.76
PRP6_HUMAN	24148	PRPF6	ARAF_HUMAN	369	ARAF	0.75
PRP6_HUMAN	24148	PRPF6	SUMO2_HUMAN	6613	SUMO2	0.74
PRP6_HUMAN	24148	PRPF6	SRRM2_HUMAN	23524	SRRM2	0.73
PRP6_HUMAN	24148	PRPF6	MDM2_HUMAN	4193	MDM2	0.73
PRP6_HUMAN	24148	PRPF6		26824	RNU11	0.72
PRP6_HUMAN	24148	PRPF6	PRP4B_HUMAN	8899	PRPF4B	0.72
PRP6_HUMAN	24148	PRPF6	HDA11_HUMAN	79885	HDAC11	0.72
PRP6_HUMAN	24148	PRPF6	MEPCE_HUMAN	56257	MEPCE	0.72
PRP6_HUMAN	24148	PRPF6	PHLA3_HUMAN	23612	PHLDA3	0.63
PRP6_HUMAN	24148	PRPF6	GBRAP_HUMAN	11337	GABARAP	0.63
PRP6_HUMAN	24148	PRPF6	NSD2_HUMAN	7468	WHSC1	0.63
PRP6_HUMAN	24148	PRPF6	SUMO3_HUMAN	6612	SUMO3	0.63
PRP6_HUMAN	24148	PRPF6	GCFC2_HUMAN	6936	GCFC2	0.63
PRP6_HUMAN	24148	PRPF6	RSMB_HUMAN	6628	SNRPB	0.63
PRP6_HUMAN	24148	PRPF6	CDC5L_HUMAN	988	CDC5L	0.63
PRP6_HUMAN	24148	PRPF6	UBD_HUMAN	10537	UBD	0.63
PRP6_HUMAN	24148	PRPF6	RFA3_HUMAN	6119	RPA3	0.63
PRP6_HUMAN	24148	PRPF6	OBSL1_HUMAN	23363	OBSL1	0.63
PRP6_HUMAN	24148	PRPF6	RAF1_HUMAN	5894	RAF1	0.63
PRP6_HUMAN	24148	PRPF6	SNW1_HUMAN	22938	SNW1	0.63
PRP6_HUMAN	24148	PRPF6	GBRL2_HUMAN	11345	GABARAPL2	0.63
PRP6_HUMAN	24148	PRPF6	EED_HUMAN	8726	EED	0.63
PRP6_HUMAN	24148	PRPF6	CCDC8_HUMAN	83987	CCDC8	0.63
PRP6_HUMAN	24148	PRPF6	TIM44_HUMAN	10469	TIMM44	0.63
PRP6_HUMAN	24148	PRPF6	SF3A2_HUMAN	8175	SF3A2	0.63
PRP6_HUMAN	24148	PRPF6	RFA2_HUMAN	6118	RPA2	0.63
PRP6_HUMAN	24148	PRPF6	TSSC4_HUMAN	10078	TSSC4	0.63
PRP6_HUMAN	24148	PRPF6	1433B_HUMAN	7529	YWHAB	0.63
PRP6_HUMAN	24148	PRPF6	FLNB_HUMAN	2317	FLNB	0.63
PRP6_HUMAN	24148	PRPF6	TAD2A_HUMAN	6871	TADA2A	0.63
PRP6_HUMAN	24148	PRPF6	CTNB1_HUMAN	1499	CTNNB1	0.63
PRP6_HUMAN	24148	PRPF6	PASK_HUMAN	23178	PASK	0.63
PRP6_HUMAN	24148	PRPF6	CUL7_HUMAN	9820	CUL7	0.63
PRP6_HUMAN	24148	PRPF6	EF1G_HUMAN	1937	EEF1G	0.63
PRP6_HUMAN	24148	PRPF6	PERQ2_HUMAN	26058	GIGYF2	0.63
PRP6_HUMAN	24148	PRPF6	MMS19_HUMAN	64210	MMS19	0.63
PRP6_HUMAN	24148	PRPF6	RFA1_HUMAN	6117	RPA1	0.63
PRP6_HUMAN	24148	PRPF6	BASI_HUMAN	682	BSG	0.63
PRP6_HUMAN	24148	PRPF6	SIR7_HUMAN	51547	SIRT7	0.63
PRP6_HUMAN	24148	PRPF6	LRRK2_HUMAN	120892	LRRK2	0.63
PRP6_HUMAN	24148	PRPF6	PRKN2_HUMAN	5071	PARK2	0.63
PRP6_HUMAN	24148	PRPF6	MLP3A_HUMAN	84557	MAP1LC3A	0.63
PRP6_HUMAN	24148	PRPF6	U5S1_HUMAN	9343	EFTUD2	0.63
PRP6_HUMAN	24148	PRPF6	NOTC1_HUMAN	4851	NOTCH1	0.63
PRP6_HUMAN	24148	PRPF6	DDX23_HUMAN	9416	DDX23	0.63
PRP6_HUMAN	24148	PRPF6	SMD1_HUMAN	6632	SNRPD1	0.58
PRP6_HUMAN	24148	PRPF6	SF3B3_HUMAN	23450	SF3B3	0.56
PRP6_HUMAN	24148	PRPF6	SMD3_HUMAN	6634	SNRPD3	0.56
PRP6_HUMAN	24148	PRPF6	SMD2_HUMAN	6633	SNRPD2	0.56
PRP6_HUMAN	24148	PRPF6	SUMO1_HUMAN	7341	SUMO1	0.56
PRP6_HUMAN	24148	PRPF6	RU2A_HUMAN	6627	SNRPA1	0.56
PRP6_HUMAN	24148	PRPF6	ESR1_HUMAN	2099	ESR1	0.52
PRP6_HUMAN	24148	PRPF6	GCR_HUMAN	2908	NR3C1	0.52
PRP6_HUMAN	24148	PRPF6	TPBG_HUMAN	7162	TPBG	0.49
PRP6_HUMAN	24148	PRPF6	NICA_HUMAN	23385	NCSTN	0.49
PRP6_HUMAN	24148	PRPF6	DDX18_HUMAN	8886	DDX18	0.49
PRP6_HUMAN	24148	PRPF6	IF4A3_HUMAN	9775	EIF4A3	0.49
PRP6_HUMAN	24148	PRPF6	PRP19_HUMAN	27339	PRPF19	0.49
PRP6_HUMAN	24148	PRPF6	SAP18_HUMAN	10284	SAP18	0.49
PRP6_HUMAN	24148	PRPF6	NPM_HUMAN	4869	NPM1	0.49
PRP6_HUMAN	24148	PRPF6	RS13_HUMAN	6207	RPS13	0.49
PRP6_HUMAN	24148	PRPF6	SON_HUMAN	6651	SON	0.49
PRP6_HUMAN	24148	PRPF6	ACINU_HUMAN	22985	ACIN1	0.49
PRP6_HUMAN	24148	PRPF6	NH2L1_HUMAN	4809	NHP2L1	0.49
PRP6_HUMAN	24148	PRPF6	RS24_HUMAN	6229	RPS24	0.49
PRP6_HUMAN	24148	PRPF6	RBM14_HUMAN	10432	RBM14	0.49
PRP6_HUMAN	24148	PRPF6	HNRPM_HUMAN	4670	HNRNPM	0.49
PRP6_HUMAN	24148	PRPF6	SRSF7_HUMAN	6432	SRSF7	0.49
PRP6_HUMAN	24148	PRPF6	TR150_HUMAN	9967	THRAP3	0.49
PRP6_HUMAN	24148	PRPF6	AASD1_HUMAN	80755	AARSD1	0.49
PRP6_HUMAN	24148	PRPF6	SP16H_HUMAN	11198	SUPT16H	0.49
PRP6_HUMAN	24148	PRPF6	TRA2A_HUMAN	29896	TRA2A	0.49
PRP6_HUMAN	24148	PRPF6	SRSF5_HUMAN	6430	SRSF5	0.49
PRP6_HUMAN	24148	PRPF6	ZN326_HUMAN	284695	ZNF326	0.49
PRP6_HUMAN	24148	PRPF6	U2AF2_HUMAN	11338	U2AF2	0.49
PRP6_HUMAN	24148	PRPF6	U2AF1_HUMAN	7307	U2AF1	0.49
PRP6_HUMAN	24148	PRPF6	PSMD2_HUMAN	5708	PSMD2	0.49
PRP6_HUMAN	24148	PRPF6	RN169_HUMAN	254225	RNF169	0.07
PRP8_HUMAN	10594	PRPF8	U520_HUMAN	23020	SNRNP200	0.95
PRP8_HUMAN	10594	PRPF8	SNW1_HUMAN	22938	SNW1	0.91
PRP8_HUMAN	10594	PRPF8	SNR40_HUMAN	9410	SNRNP40	0.9
PRP8_HUMAN	10594	PRPF8	U5S1_HUMAN	9343	EFTUD2	0.9
PRP8_HUMAN	10594	PRPF8	CD2B2_HUMAN	10421	CD2BP2	0.86
PRP8_HUMAN	10594	PRPF8	PRP19_HUMAN	27339	PRPF19	0.86
PRP8_HUMAN	10594	PRPF8	PRP4_HUMAN	9128	PRPF4	0.85
PRP8_HUMAN	10594	PRPF8	SLU7_HUMAN	10569	SLU7	0.83
PRP8_HUMAN	10594	PRPF8	PRP4B_HUMAN	8899	PRPF4B	0.82
PRP8_HUMAN	10594	PRPF8	VCAM1_HUMAN	7412	VCAM1	0.82
PRP8_HUMAN	10594	PRPF8	CT004_HUMAN	25980	C20orf4	0.79
PRP8_HUMAN	10594	PRPF8	ERG_HUMAN	2078	ERG	0.78
PRP8_HUMAN	10594	PRPF8	SPF27_HUMAN	10286	BCAS2	0.76
PRP8_HUMAN	10594	PRPF8	SNUT2_HUMAN	10713	USP39	0.76
PRP8_HUMAN	10594	PRPF8	ZN830_HUMAN	91603	ZNF830	0.76
PRP8_HUMAN	10594	PRPF8	PCBP1_HUMAN	5093	PCBP1	0.76
PRP8_HUMAN	10594	PRPF8	SF3B4_HUMAN	10262	SF3B4	0.76
PRP8_HUMAN	10594	PRPF8	SF3B2_HUMAN	10992	SF3B2	0.76
PRP8_HUMAN	10594	PRPF8	MYC_HUMAN	4609	MYC	0.76
PRP8_HUMAN	10594	PRPF8	GPKOW_HUMAN	27238	GPKOW	0.76
PRP8_HUMAN	10594	PRPF8	WDR83_HUMAN	84292	WDR83	0.76
PRP8_HUMAN	10594	PRPF8	TOP1_HUMAN	7150	TOP1	0.75
PRP8_HUMAN	10594	PRPF8	SUMO2_HUMAN	6613	SUMO2	0.74
PRP8_HUMAN	10594	PRPF8	SF3A2_HUMAN	8175	SF3A2	0.73
PRP8_HUMAN	10594	PRPF8	PRP8_HUMAN	10594	PRPF8	0.73
PRP8_HUMAN	10594	PRPF8	SNUT1_HUMAN	9092	SART1	0.73
PRP8_HUMAN	10594	PRPF8	SRRM1_HUMAN	10250	SRRM1	0.73
PRP8_HUMAN	10594	PRPF8	PAI2_HUMAN	5055	SERPINB2	0.73
PRP8_HUMAN	10594	PRPF8	CDC5L_HUMAN	988	CDC5L	0.73
PRP8_HUMAN	10594	PRPF8	IF4A3_HUMAN	9775	EIF4A3	0.72
PRP8_HUMAN	10594	PRPF8	RSMB_HUMAN	6628	SNRPB	0.72
PRP8_HUMAN	10594	PRPF8	RNPS1_HUMAN	10921	RNPS1	0.72
PRP8_HUMAN	10594	PRPF8	MEPCE_HUMAN	56257	MEPCE	0.72
PRP8_HUMAN	10594	PRPF8	NFKB2_HUMAN	4791	NFKB2	0.72
PRP8_HUMAN	10594	PRPF8	RBM5_HUMAN	10181	RBM5	0.72
PRP8_HUMAN	10594	PRPF8		26824	RNU11	0.72
PRP8_HUMAN	10594	PRPF8	HS90A_HUMAN	3320	HSP90AA1	0.72
PRP8_HUMAN	10594	PRPF8	MGN_HUMAN	4116	MAGOH	0.72
PRP8_HUMAN	10594	PRPF8	DDX23_HUMAN	9416	DDX23	0.7
PRP8_HUMAN	10594	PRPF8	NEDD4_HUMAN	4734	NEDD4	0.68
PRP8_HUMAN	10594	PRPF8	PIN1_HUMAN	5300	PIN1	0.68
PRP8_HUMAN	10594	PRPF8	SUMO1_HUMAN	7341	SUMO1	0.68
PRP8_HUMAN	10594	PRPF8	ABCA1_HUMAN	19	ABCA1	0.63
PRP8_HUMAN	10594	PRPF8	PAF_HUMAN	9768	KIAA0101	0.63
PRP8_HUMAN	10594	PRPF8	TFE2_HUMAN	6929	TCF3	0.63
PRP8_HUMAN	10594	PRPF8	ESR1_HUMAN	2099	ESR1	0.63
PRP8_HUMAN	10594	PRPF8	NOTC1_HUMAN	4851	NOTCH1	0.63
PRP8_HUMAN	10594	PRPF8	FINC_HUMAN	2335	FN1	0.63
PRP8_HUMAN	10594	PRPF8	RFA3_HUMAN	6119	RPA3	0.63
PRP8_HUMAN	10594	PRPF8	RING2_HUMAN	6045	RNF2	0.63
PRP8_HUMAN	10594	PRPF8	OBSL1_HUMAN	23363	OBSL1	0.63
PRP8_HUMAN	10594	PRPF8	HDAC5_HUMAN	10014	HDAC5	0.63
PRP8_HUMAN	10594	PRPF8	ZBT46_HUMAN	140685	ZBTB46	0.63
PRP8_HUMAN	10594	PRPF8	FBX6_HUMAN	26270	FBXO6	0.63
PRP8_HUMAN	10594	PRPF8	SIR6_HUMAN	51548	SIRT6	0.63
PRP8_HUMAN	10594	PRPF8	UBL5_HUMAN	59286	UBL5	0.63
PRP8_HUMAN	10594	PRPF8	PHLP1_HUMAN	23239	PHLPP1	0.63
PRP8_HUMAN	10594	PRPF8	ZBT7B_HUMAN	100293130, 51043	LOC100293130, ZBTB7B	0.63
PRP8_HUMAN	10594	PRPF8	SUZ12_HUMAN	23512	SUZ12	0.63
PRP8_HUMAN	10594	PRPF8	STAU1_HUMAN	6780	STAU1	0.63
PRP8_HUMAN	10594	PRPF8	FLNB_HUMAN	2317	FLNB	0.63
PRP8_HUMAN	10594	PRPF8	PERQ2_HUMAN	26058	GIGYF2	0.63
PRP8_HUMAN	10594	PRPF8	SIR7_HUMAN	51547	SIRT7	0.63
PRP8_HUMAN	10594	PRPF8	IGSF8_HUMAN	93185	IGSF8	0.63
PRP8_HUMAN	10594	PRPF8	ICAM1_HUMAN	3383	ICAM1	0.63
PRP8_HUMAN	10594	PRPF8	NEDD8_HUMAN	4738	NEDD8	0.63
PRP8_HUMAN	10594	PRPF8	EED_HUMAN	8726	EED	0.63
PRP8_HUMAN	10594	PRPF8	NXF1_HUMAN	10482	NXF1	0.63
PRP8_HUMAN	10594	PRPF8	MLP3B_HUMAN	81631	MAP1LC3B	0.63
PRP8_HUMAN	10594	PRPF8	ROA1_HUMAN	3178	HNRNPA1	0.63
PRP8_HUMAN	10594	PRPF8	LGR4_HUMAN	55366	LGR4	0.63
PRP8_HUMAN	10594	PRPF8	WWOX_HUMAN	51741	WWOX	0.63
PRP8_HUMAN	10594	PRPF8	CUL7_HUMAN	9820	CUL7	0.63
PRP8_HUMAN	10594	PRPF8	PHKG2_HUMAN	5261	PHKG2	0.63
PRP8_HUMAN	10594	PRPF8	ITA4_HUMAN	3676	ITGA4	0.63
PRP8_HUMAN	10594	PRPF8	ASB15_HUMAN	142685	ASB15	0.63
PRP8_HUMAN	10594	PRPF8	PHF6_HUMAN	84295	PHF6	0.63
PRP8_HUMAN	10594	PRPF8	GCFC2_HUMAN	6936	GCFC2	0.63
PRP8_HUMAN	10594	PRPF8	HNRH2_HUMAN	3188	HNRNPH2	0.63
PRP8_HUMAN	10594	PRPF8	RFA1_HUMAN	6117	RPA1	0.63
PRP8_HUMAN	10594	PRPF8	RFA2_HUMAN	6118	RPA2	0.63
PRP8_HUMAN	10594	PRPF8	GLYM_HUMAN	6472	SHMT2	0.63
PRP8_HUMAN	10594	PRPF8	TSSC4_HUMAN	10078	TSSC4	0.63
PRP8_HUMAN	10594	PRPF8	CUL3_HUMAN	8452	CUL3	0.63
PRP8_HUMAN	10594	PRPF8	KS6A1_HUMAN	6195	RPS6KA1	0.63
PRP8_HUMAN	10594	PRPF8	UBD_HUMAN	10537	UBD	0.63
PRP8_HUMAN	10594	PRPF8	CDN1A_HUMAN	1026	CDKN1A	0.63
PRP8_HUMAN	10594	PRPF8	SUMO3_HUMAN	6612	SUMO3	0.63
PRP8_HUMAN	10594	PRPF8	BASI_HUMAN	682	BSG	0.63
PRP8_HUMAN	10594	PRPF8	CCDC8_HUMAN	83987	CCDC8	0.63
PRP8_HUMAN	10594	PRPF8	DHX15_HUMAN	1665	DHX15	0.62
PRP8_HUMAN	10594	PRPF8	DHX9_HUMAN	1660	DHX9	0.62
PRP8_HUMAN	10594	PRPF8	SMD3_HUMAN	6634	SNRPD3	0.58
PRP8_HUMAN	10594	PRPF8	RUXE_HUMAN	6635	SNRPE	0.56
PRP8_HUMAN	10594	PRPF8	SND1_HUMAN	27044	SND1	0.56
PRP8_HUMAN	10594	PRPF8	SMD1_HUMAN	6632	SNRPD1	0.56
PRP8_HUMAN	10594	PRPF8	SF3B3_HUMAN	23450	SF3B3	0.56
PRP8_HUMAN	10594	PRPF8	RU2A_HUMAN	6627	SNRPA1	0.56
PRP8_HUMAN	10594	PRPF8	CRNL1_HUMAN	51340	CRNKL1	0.56
PRP8_HUMAN	10594	PRPF8	SMD2_HUMAN	6633	SNRPD2	0.56
PRP8_HUMAN	10594	PRPF8	MEX3C_HUMAN	51320	MEX3C	0.56
PRP8_HUMAN	10594	PRPF8	AQR_HUMAN	9716	AQR	0.55
PRP8_HUMAN	10594	PRPF8	UBC9_HUMAN	7329	UBE2I	0.52
PRP8_HUMAN	10594	PRPF8	DDX21_HUMAN	9188	DDX21	0.52
PRP8_HUMAN	10594	PRPF8	RS25_HUMAN	6230	RPS25	0.49
PRP8_HUMAN	10594	PRPF8	SART3_HUMAN	9733	SART3	0.49
PRP8_HUMAN	10594	PRPF8	DDX3X_HUMAN	1654	DDX3X	0.49
PRP8_HUMAN	10594	PRPF8	SEPT2_HUMAN	4735	2016-09-02	0.49
PRP8_HUMAN	10594	PRPF8	SGT1_HUMAN	11319	ECD	0.49
PRP8_HUMAN	10594	PRPF8	U2AF1_HUMAN	7307	U2AF1	0.49
PRP8_HUMAN	10594	PRPF8	SEPT7_HUMAN	989	2016-09-07	0.49
PRP8_HUMAN	10594	PRPF8	HNRPU_HUMAN	3192	HNRNPU	0.49
PRP8_HUMAN	10594	PRPF8	RS14_HUMAN	6208	RPS14	0.49
PRP8_HUMAN	10594	PRPF8	RU17_HUMAN	6625	SNRNP70	0.49
PRP8_HUMAN	10594	PRPF8	SRPK1_HUMAN	6732	SRPK1	0.49
PRP8_HUMAN	10594	PRPF8	SF3B1_HUMAN	23451	SF3B1	0.49
PRP8_HUMAN	10594	PRPF8	S10A9_HUMAN	6280	S100A9	0.49
PRP8_HUMAN	10594	PRPF8	VTNC_HUMAN	7448	VTN	0.49
PRP8_HUMAN	10594	PRPF8	HUWE1_HUMAN	10075	HUWE1	0.49
PRP8_HUMAN	10594	PRPF8	SP16H_HUMAN	11198	SUPT16H	0.49
PRP8_HUMAN	10594	PRPF8	SF3A1_HUMAN	10291	SF3A1	0.49
PRP8_HUMAN	10594	PRPF8	TRI55_HUMAN	84675	TRIM55	0.49
PRP8_HUMAN	10594	PRPF8	RAGP1_HUMAN	5905	RANGAP1	0.49
PRP8_HUMAN	10594	PRPF8	PM14_HUMAN	51639	SF3B14	0.49
PRP8_HUMAN	10594	PRPF8	PRKDC_HUMAN	5591	PRKDC	0.49
PRP8_HUMAN	10594	PRPF8	HNRPM_HUMAN	4670	HNRNPM	0.49
PRP8_HUMAN	10594	PRPF8	RL6_HUMAN	6128	RPL6	0.49
PRP8_HUMAN	10594	PRPF8	SMU1_HUMAN	55234	SMU1	0.49
PRP8_HUMAN	10594	PRPF8	RL37A_HUMAN	6168	RPL37A	0.49
RP9_HUMAN	6100	RP9	CIR1_HUMAN	9541	CIR1	0.79
RP9_HUMAN	6100	RP9	U2AF1_HUMAN	7307	U2AF1	0.79
RP9_HUMAN	6100	RP9	SUMO2_HUMAN	6613	SUMO2	0.63
RP9_HUMAN	6100	RP9	A4_HUMAN	351	APP	0.56
RP9_HUMAN	6100	RP9	SRSF1_HUMAN	6426	SRSF1	0.52
U520_HUMAN	23020	SNRNP200	U520_HUMAN	23020	SNRNP200	0.93
U520_HUMAN	23020	SNRNP200	SNR40_HUMAN	9410	SNRNP40	0.89
U520_HUMAN	23020	SNRNP200	1433G_HUMAN	7532	YWHAG	0.88
U520_HUMAN	23020	SNRNP200	MYC_HUMAN	4609	MYC	0.88
U520_HUMAN	23020	SNRNP200	CD2B2_HUMAN	10421	CD2BP2	0.86
U520_HUMAN	23020	SNRNP200	RSMB_HUMAN	6628	SNRPB	0.86
U520_HUMAN	23020	SNRNP200	SNW1_HUMAN	22938	SNW1	0.85
U520_HUMAN	23020	SNRNP200	CDC5L_HUMAN	988	CDC5L	0.83
U520_HUMAN	23020	SNRNP200	1433B_HUMAN	7529	YWHAB	0.83
U520_HUMAN	23020	SNRNP200	VCAM1_HUMAN	7412	VCAM1	0.82
U520_HUMAN	23020	SNRNP200	CT004_HUMAN	25980	C20orf4	0.79
U520_HUMAN	23020	SNRNP200	SUMO1_HUMAN	7341	SUMO1	0.78
U520_HUMAN	23020	SNRNP200	AAKB1_HUMAN	5564	PRKAB1	0.76
U520_HUMAN	23020	SNRNP200	SNUT2_HUMAN	10713	USP39	0.76
U520_HUMAN	23020	SNRNP200	R113A_HUMAN	7737	RNF113A	0.76
U520_HUMAN	23020	SNRNP200	RNPS1_HUMAN	10921	RNPS1	0.76
U520_HUMAN	23020	SNRNP200	CRCM_HUMAN	4163	MCC	0.76
U520_HUMAN	23020	SNRNP200	TOP1_HUMAN	7150	TOP1	0.75
U520_HUMAN	23020	SNRNP200	SUMO2_HUMAN	6613	SUMO2	0.74
U520_HUMAN	23020	SNRNP200	U5S1_HUMAN	9343	EFTUD2	0.73
U520_HUMAN	23020	SNRNP200	SPF30_HUMAN	10285	SMNDC1	0.73
U520_HUMAN	23020	SNRNP200	YBOX1_HUMAN	4904	YBX1	0.73
U520_HUMAN	23020	SNRNP200	MGN_HUMAN	4116	MAGOH	0.72
U520_HUMAN	23020	SNRNP200		26824	RNU11	0.72
U520_HUMAN	23020	SNRNP200	IF4A3_HUMAN	9775	EIF4A3	0.72
U520_HUMAN	23020	SNRNP200	IRAK2_HUMAN	3656	IRAK2	0.72
U520_HUMAN	23020	SNRNP200	PRP4B_HUMAN	8899	PRPF4B	0.72
U520_HUMAN	23020	SNRNP200	ECT2_HUMAN	1894	ECT2	0.72
U520_HUMAN	23020	SNRNP200	BRCA1_HUMAN	672	BRCA1	0.72
U520_HUMAN	23020	SNRNP200	MEPCE_HUMAN	56257	MEPCE	0.72
U520_HUMAN	23020	SNRNP200	HS90A_HUMAN	3320	HSP90AA1	0.72
U520_HUMAN	23020	SNRNP200	TIRAP_HUMAN	114609	TIRAP	0.72
U520_HUMAN	23020	SNRNP200	TCEA1_HUMAN	6917	TCEA1	0.72
U520_HUMAN	23020	SNRNP200	APC_HUMAN	324	APC	0.7
U520_HUMAN	23020	SNRNP200	PIN1_HUMAN	5300	PIN1	0.68
U520_HUMAN	23020	SNRNP200	ERG_HUMAN	2078	ERG	0.68
U520_HUMAN	23020	SNRNP200	SNUT1_HUMAN	9092	SART1	0.68
U520_HUMAN	23020	SNRNP200	TPR_HUMAN	7175	TPR	0.63
U520_HUMAN	23020	SNRNP200	ROA1_HUMAN	3178	HNRNPA1	0.63
U520_HUMAN	23020	SNRNP200	WASH7_HUMAN	23325	KIAA1033	0.63
U520_HUMAN	23020	SNRNP200	UBP19_HUMAN	10869	USP19	0.63
U520_HUMAN	23020	SNRNP200	RFA2_HUMAN	6118	RPA2	0.63
U520_HUMAN	23020	SNRNP200	RFA1_HUMAN	6117	RPA1	0.63
U520_HUMAN	23020	SNRNP200	PHF6_HUMAN	84295	PHF6	0.63
U520_HUMAN	23020	SNRNP200	STK4_HUMAN	6789	STK4	0.63
U520_HUMAN	23020	SNRNP200	MEG10_HUMAN	84466	MEGF10	0.63
U520_HUMAN	23020	SNRNP200	CASP4_HUMAN	837	CASP4	0.63
U520_HUMAN	23020	SNRNP200	SRRM1_HUMAN	10250	SRRM1	0.63
U520_HUMAN	23020	SNRNP200	RBM39_HUMAN	9584	RBM39	0.63
U520_HUMAN	23020	SNRNP200	GBRL2_HUMAN	11345	GABARAPL2	0.63
U520_HUMAN	23020	SNRNP200	RIOK2_HUMAN	55781	RIOK2	0.63
U520_HUMAN	23020	SNRNP200	UBD_HUMAN	10537	UBD	0.63
U520_HUMAN	23020	SNRNP200	CDN1A_HUMAN	1026	CDKN1A	0.63
U520_HUMAN	23020	SNRNP200	TADBP_HUMAN	23435	TARDBP	0.63
U520_HUMAN	23020	SNRNP200	DDX23_HUMAN	9416	DDX23	0.63
U520_HUMAN	23020	SNRNP200	CHM1B_HUMAN	57132	CHMP1B	0.63
U520_HUMAN	23020	SNRNP200	41_HUMAN	2035	EPB41	0.63
U520_HUMAN	23020	SNRNP200	GBRAP_HUMAN	11337	GABARAP	0.63
U520_HUMAN	23020	SNRNP200	PAF_HUMAN	9768	KIAA0101	0.63
U520_HUMAN	23020	SNRNP200	ISG15_HUMAN	9636	ISG15	0.63
U520_HUMAN	23020	SNRNP200	CAND1_HUMAN	55832	CAND1	0.63
U520_HUMAN	23020	SNRNP200	UBP34_HUMAN	9736	USP34	0.63
U520_HUMAN	23020	SNRNP200	FINC_HUMAN	2335	FN1	0.63
U520_HUMAN	23020	SNRNP200	ELP3_HUMAN	55140	ELP3	0.63
U520_HUMAN	23020	SNRNP200	EED_HUMAN	8726	EED	0.63
U520_HUMAN	23020	SNRNP200	PRKN2_HUMAN	5071	PARK2	0.63
U520_HUMAN	23020	SNRNP200	VHL_HUMAN	7428	VHL	0.63
U520_HUMAN	23020	SNRNP200	GBRL1_HUMAN	23710	GABARAPL1	0.63
U520_HUMAN	23020	SNRNP200	DCNL1_HUMAN	54165	DCUN1D1	0.63
U520_HUMAN	23020	SNRNP200	CSN5_HUMAN	10987	COPS5	0.63
U520_HUMAN	23020	SNRNP200	ITA4_HUMAN	3676	ITGA4	0.63
U520_HUMAN	23020	SNRNP200	RPAB3_HUMAN	5437	POLR2H	0.63
U520_HUMAN	23020	SNRNP200	EMD_HUMAN	2010	EMD	0.63
U520_HUMAN	23020	SNRNP200	SIR6_HUMAN	51548	SIRT6	0.63
U520_HUMAN	23020	SNRNP200	CIAO1_HUMAN	9391	CIAO1	0.63
U520_HUMAN	23020	SNRNP200	MLP3A_HUMAN	84557	MAP1LC3A	0.63
U520_HUMAN	23020	SNRNP200	HDAC5_HUMAN	10014	HDAC5	0.63
U520_HUMAN	23020	SNRNP200	CUL5_HUMAN	8065	CUL5	0.63
U520_HUMAN	23020	SNRNP200	CUL3_HUMAN	8452	CUL3	0.63
U520_HUMAN	23020	SNRNP200	T22D1_HUMAN	8848	TSC22D1	0.63
U520_HUMAN	23020	SNRNP200	LGR4_HUMAN	55366	LGR4	0.63
U520_HUMAN	23020	SNRNP200	EZH2_HUMAN	2146	EZH2	0.63
U520_HUMAN	23020	SNRNP200	FBX6_HUMAN	26270	FBXO6	0.63
U520_HUMAN	23020	SNRNP200	EAPP_HUMAN	55837	EAPP	0.63
U520_HUMAN	23020	SNRNP200	IKKE_HUMAN	9641	IKBKE	0.63
U520_HUMAN	23020	SNRNP200	SF3B2_HUMAN	10992	SF3B2	0.63
U520_HUMAN	23020	SNRNP200	CUL2_HUMAN	8453	CUL2	0.63
U520_HUMAN	23020	SNRNP200	WDHD1_HUMAN	11169	WDHD1	0.63
U520_HUMAN	23020	SNRNP200	WWOX_HUMAN	51741	WWOX	0.63
U520_HUMAN	23020	SNRNP200	RFA3_HUMAN	6119	RPA3	0.63
U520_HUMAN	23020	SNRNP200	TSSC4_HUMAN	10078	TSSC4	0.63
U520_HUMAN	23020	SNRNP200	CUL7_HUMAN	9820	CUL7	0.63
U520_HUMAN	23020	SNRNP200	GRB2_HUMAN	2885	GRB2	0.63
U520_HUMAN	23020	SNRNP200	NAA38_HUMAN	51691	NAA38	0.63
U520_HUMAN	23020	SNRNP200	SIR7_HUMAN	51547	SIRT7	0.63
U520_HUMAN	23020	SNRNP200	BARD1_HUMAN	580	BARD1	0.63
U520_HUMAN	23020	SNRNP200	CCDC8_HUMAN	83987	CCDC8	0.63
U520_HUMAN	23020	SNRNP200	RING2_HUMAN	6045	RNF2	0.63
U520_HUMAN	23020	SNRNP200	OBSL1_HUMAN	23363	OBSL1	0.63
U520_HUMAN	23020	SNRNP200	SF3A2_HUMAN	8175	SF3A2	0.63
U520_HUMAN	23020	SNRNP200	AGO1_HUMAN	26523	EIF2C1	0.63
U520_HUMAN	23020	SNRNP200	IRAK1_HUMAN	3654	IRAK1	0.63
U520_HUMAN	23020	SNRNP200	RBM5_HUMAN	10181	RBM5	0.63
U520_HUMAN	23020	SNRNP200	STAU1_HUMAN	6780	STAU1	0.63
U520_HUMAN	23020	SNRNP200	SUZ12_HUMAN	23512	SUZ12	0.63
U520_HUMAN	23020	SNRNP200	GCFC2_HUMAN	6936	GCFC2	0.63
U520_HUMAN	23020	SNRNP200	ADRM1_HUMAN	11047	ADRM1	0.58
U520_HUMAN	23020	SNRNP200	SMD2_HUMAN	6633	SNRPD2	0.56
U520_HUMAN	23020	SNRNP200	MEX3C_HUMAN	51320	MEX3C	0.56
U520_HUMAN	23020	SNRNP200	RU2A_HUMAN	6627	SNRPA1	0.56
U520_HUMAN	23020	SNRNP200	SF3B1_HUMAN	23451	SF3B1	0.56
U520_HUMAN	23020	SNRNP200	SF3B3_HUMAN	23450	SF3B3	0.56
U520_HUMAN	23020	SNRNP200	CRNL1_HUMAN	51340	CRNKL1	0.56
U520_HUMAN	23020	SNRNP200	SMD1_HUMAN	6632	SNRPD1	0.56
U520_HUMAN	23020	SNRNP200	SMD3_HUMAN	6634	SNRPD3	0.56
U520_HUMAN	23020	SNRNP200	PABP1_HUMAN	26986	PABPC1	0.56
U520_HUMAN	23020	SNRNP200	UBC9_HUMAN	7329	UBE2I	0.52
U520_HUMAN	23020	SNRNP200	RU17_HUMAN	6625	SNRNP70	0.49
U520_HUMAN	23020	SNRNP200	YETS2_HUMAN	55689	YEATS2	0.49
U520_HUMAN	23020	SNRNP200	SRSF1_HUMAN	6426	SRSF1	0.49
U520_HUMAN	23020	SNRNP200	SMAD2_HUMAN	4087	SMAD2	0.49
U520_HUMAN	23020	SNRNP200	UBR4_HUMAN	23352	UBR4	0.49
U520_HUMAN	23020	SNRNP200	HNRPR_HUMAN	10236	HNRNPR	0.49
U520_HUMAN	23020	SNRNP200	THOC6_HUMAN	79228	THOC6	0.49
U520_HUMAN	23020	SNRNP200	HUWE1_HUMAN	10075	HUWE1	0.49
U520_HUMAN	23020	SNRNP200	U2AF2_HUMAN	11338	U2AF2	0.49
U520_HUMAN	23020	SNRNP200	RU2B_HUMAN	6629	SNRPB2	0.49
U520_HUMAN	23020	SNRNP200	PRP19_HUMAN	27339	PRPF19	0.49
U520_HUMAN	23020	SNRNP200	SPF27_HUMAN	10286	BCAS2	0.49
U520_HUMAN	23020	SNRNP200	HNRPU_HUMAN	3192	HNRNPU	0.49
U520_HUMAN	23020	SNRNP200	USP9X_HUMAN	8239	USP9X	0.49
U520_HUMAN	23020	SNRNP200	PDCD7_HUMAN	10081	PDCD7	0.49
U520_HUMAN	23020	SNRNP200	TOP2B_HUMAN	7155	TOP2B	0.49
U520_HUMAN	23020	SNRNP200	HNRPC_HUMAN	3183	HNRNPC	0.49
U520_HUMAN	23020	SNRNP200	SF3A1_HUMAN	10291	SF3A1	0.49
U520_HUMAN	23020	SNRNP200	ZBT10_HUMAN	65986	ZBTB10	0.49
U520_HUMAN	23020	SNRNP200	TBB5_HUMAN	203068	TUBB	0.49
U520_HUMAN	23020	SNRNP200	PRS7_HUMAN	5701	PSMC2	0.49
U520_HUMAN	23020	SNRNP200	TBA1B_HUMAN	10376	TUBA1B	0.49
U520_HUMAN	23020	SNRNP200	VIR_HUMAN	25962	KIAA1429	0.49
U520_HUMAN	23020	SNRNP200	CPT1A_HUMAN	1374	CPT1A	0.49
U520_HUMAN	23020	SNRNP200	HSPB1_HUMAN	3315	HSPB1	0.49
TOPRS_HUMAN	10210	TOPORS	P53_HUMAN	7157	TP53	0.96
TOPRS_HUMAN	10210	TOPORS	UB2D1_HUMAN	7321	UBE2D1	0.9
TOPRS_HUMAN	10210	TOPORS	TOP1_HUMAN	7150	TOP1	0.88
TOPRS_HUMAN	10210	TOPORS	SUMO2_HUMAN	6613	SUMO2	0.83
TOPRS_HUMAN	10210	TOPORS	UBC9_HUMAN	7329	UBE2I	0.79
TOPRS_HUMAN	10210	TOPORS	UB2D3_HUMAN	7323	UBE2D3	0.78
TOPRS_HUMAN	10210	TOPORS	CASP8_HUMAN	841	CASP8	0.77
TOPRS_HUMAN	10210	TOPORS	SUMO1_HUMAN	7341	SUMO1	0.76
TOPRS_HUMAN	10210	TOPORS	PLK1_HUMAN	5347	PLK1	0.76
TOPRS_HUMAN	10210	TOPORS	SATB1_HUMAN	6304	SATB1	0.73
TOPRS_HUMAN	10210	TOPORS	UBXN7_HUMAN	26043	UBXN7	0.72
TOPRS_HUMAN	10210	TOPORS	LYRIC_HUMAN	92140	MTDH	0.68
TOPRS_HUMAN	10210	TOPORS	IKKE_HUMAN	9641	IKBKE	0.65
TOPRS_HUMAN	10210	TOPORS	TOPRS_HUMAN	10210	TOPORS	0.65
TOPRS_HUMAN	10210	TOPORS	H2AX_HUMAN	3014	H2AFX	0.65
TOPRS_HUMAN	10210	TOPORS	SIN3A_HUMAN	25942	SIN3A	0.65
TOPRS_HUMAN	10210	TOPORS	PAIRB_HUMAN	26135	SERBP1	0.65
TOPRS_HUMAN	10210	TOPORS	DDB2_HUMAN	1643	DDB2	0.63
TOPRS_HUMAN	10210	TOPORS	GTF2I_HUMAN	2969	GTF2I	0.63
TOPRS_HUMAN	10210	TOPORS	SETX_HUMAN	23064	SETX	0.63
TOPRS_HUMAN	10210	TOPORS	UBE2W_HUMAN	55284	UBE2W	0.63
TOPRS_HUMAN	10210	TOPORS	SF3B1_HUMAN	23451	SF3B1	0.63
TOPRS_HUMAN	10210	TOPORS	RBBP7_HUMAN	5931	RBBP7	0.63
TOPRS_HUMAN	10210	TOPORS	TIF1B_HUMAN	10155	TRIM28	0.63
TOPRS_HUMAN	10210	TOPORS	UBE2N_HUMAN	7334	UBE2N	0.63
TOPRS_HUMAN	10210	TOPORS	SMRC2_HUMAN	6601	SMARCC2	0.63
TOPRS_HUMAN	10210	TOPORS	RBBP4_HUMAN	5928	RBBP4	0.63
TOPRS_HUMAN	10210	TOPORS	NONO_HUMAN	4841	NONO	0.63
TOPRS_HUMAN	10210	TOPORS	HABP4_HUMAN	22927	HABP4	0.63
TOPRS_HUMAN	10210	TOPORS	UB2D2_HUMAN	7322	UBE2D2	0.63
TOPRS_HUMAN	10210	TOPORS	RAGP1_HUMAN	5905	RANGAP1	0.63
TOPRS_HUMAN	10210	TOPORS	HNRPM_HUMAN	4670	HNRNPM	0.63
TOPRS_HUMAN	10210	TOPORS	S10A9_HUMAN	6280	S100A9	0.63
TOPRS_HUMAN	10210	TOPORS	ROA1_HUMAN	3178	HNRNPA1	0.63
TOPRS_HUMAN	10210	TOPORS	UB2D4_HUMAN	51619	UBE2D4	0.63
TOPRS_HUMAN	10210	TOPORS	SFPQ_HUMAN	6421	SFPQ	0.63
TOPRS_HUMAN	10210	TOPORS	HNRPL_HUMAN	3191	HNRNPL	0.63
TOPRS_HUMAN	10210	TOPORS	SAFB2_HUMAN	9667	SAFB2	0.63
TOPRS_HUMAN	10210	TOPORS	MK67I_HUMAN	84365	MKI67IP	0.63
TOPRS_HUMAN	10210	TOPORS	SNIP1_HUMAN	79753	SNIP1	0.63
TOPRS_HUMAN	10210	TOPORS	UB2J1_HUMAN	51465	UBE2J1	0.63
TOPRS_HUMAN	10210	TOPORS	EF1A1_HUMAN	1915	EEF1A1	0.63
TOPRS_HUMAN	10210	TOPORS	REN3A_HUMAN	65110	UPF3A	0.63
TOPRS_HUMAN	10210	TOPORS	SPI2B_HUMAN	474343	SPIN2B	0.63
TOPRS_HUMAN	10210	TOPORS	UB2L6_HUMAN	9246	UBE2L6	0.63
TOPRS_HUMAN	10210	TOPORS	DHX15_HUMAN	1665	DHX15	0.63
TOPRS_HUMAN	10210	TOPORS	PARP1_HUMAN	142	PARP1	0.63
TOPRS_HUMAN	10210	TOPORS	SPIN1_HUMAN	10927	SPIN1	0.63
TOPRS_HUMAN	10210	TOPORS	NKX31_HUMAN	4824	NKX3-1	0.59
TOPRS_HUMAN	10210	TOPORS	UB2E1_HUMAN	7324	UBE2E1	0.56
TOPRS_HUMAN	10210	TOPORS	PML_HUMAN	5371	PML	0.52
CNNM4_HUMAN	26504	CNNM4	TP4A2_HUMAN	8073	PTP4A2	0.72
CNNM4_HUMAN	26504	CNNM4	PTC1_HUMAN	5727	PTCH1	0.63
CNNM4_HUMAN	26504	CNNM4	LRC39_HUMAN	127495	LRRC39	0.63
CNNM4_HUMAN	26504	CNNM4	CUL3_HUMAN	8452	CUL3	0.63
ERCC6_HUMAN	2074	ERCC6	P53_HUMAN	7157	TP53	0.9
ERCC6_HUMAN	2074	ERCC6	ERCC8_HUMAN	1161	ERCC8	0.89
ERCC6_HUMAN	2074	ERCC6	ERCC5_HUMAN	2073	ERCC5	0.88
ERCC6_HUMAN	2074	ERCC6	XPA_HUMAN	7507	XPA	0.87
ERCC6_HUMAN	2074	ERCC6	RPB1_HUMAN	5430	POLR2A	0.86
ERCC6_HUMAN	2074	ERCC6	SYF1_HUMAN	56949	XAB2	0.78
ERCC6_HUMAN	2074	ERCC6	RPA1_HUMAN	25885	POLR1A	0.73
ERCC6_HUMAN	2074	ERCC6	PARP1_HUMAN	142	PARP1	0.73
ERCC6_HUMAN	2074	ERCC6	DDB1_HUMAN	100290337, 1642	LOC100290337, DDB1	0.73
ERCC6_HUMAN	2074	ERCC6	SUMO2_HUMAN	6613	SUMO2	0.73
ERCC6_HUMAN	2074	ERCC6	H31_HUMAN	8350, 8351, 8352, 8353, 8354, 8355, 8356, 8357, 8358, 8968	HIST1H3A, HIST1H3D, HIST1H3C, HIST1H3E, HIST1H3I, HIST1H3G, HIST1H3J, HIST1H3H, HIST1H3B, HIST1H3F	0.72
ERCC6_HUMAN	2074	ERCC6	H4_HUMAN	121504, 554313, 8294, 8359, 8360, 8361, 8362, 8363, 8364, 8365, 8366, 8367, 8368, 8370	HIST4H4, HIST2H4B, HIST1H4I, HIST1H4A, HIST1H4D, HIST1H4F, HIST1H4K, HIST1H4J, HIST1H4C, HIST1H4H, HIST1H4B, HIST1H4E, HIST1H4L, HIST2H4A	0.72
ERCC6_HUMAN	2074	ERCC6	H2A1B_HUMAN	3012, 8335	HIST1H2AE, HIST1H2AB	0.72
ERCC6_HUMAN	2074	ERCC6	H2B1B_HUMAN	3018	HIST1H2BB	0.72
ERCC6_HUMAN	2074	ERCC6	ERCC2_HUMAN	2068	ERCC2	0.7
ERCC6_HUMAN	2074	ERCC6	KAT2B_HUMAN	8850	KAT2B	0.65
ERCC6_HUMAN	2074	ERCC6	BRCA1_HUMAN	672	BRCA1	0.65
ERCC6_HUMAN	2074	ERCC6	CSN6_HUMAN	10980	COPS6	0.63
ERCC6_HUMAN	2074	ERCC6	CUL4B_HUMAN	8450	CUL4B	0.63
ERCC6_HUMAN	2074	ERCC6	CBX4_HUMAN	8535	CBX4	0.63
ERCC6_HUMAN	2074	ERCC6	CAND1_HUMAN	55832	CAND1	0.63
ERCC6_HUMAN	2074	ERCC6	CUL4A_HUMAN	8451	CUL4A	0.63
ERCC6_HUMAN	2074	ERCC6	HMGN1_HUMAN	3150	HMGN1	0.63
ERCC6_HUMAN	2074	ERCC6	CSN3_HUMAN	8533	COPS3	0.63
ERCC6_HUMAN	2074	ERCC6	SSBP_HUMAN	6742	SSBP1	0.63
ERCC6_HUMAN	2074	ERCC6	UBP7_HUMAN	7874	USP7	0.63
ERCC6_HUMAN	2074	ERCC6	DPOD1_HUMAN	5424	POLD1	0.63
ERCC6_HUMAN	2074	ERCC6	RFA1_HUMAN	6117	RPA1	0.63
ERCC6_HUMAN	2074	ERCC6	OGG1_HUMAN	4968	OGG1	0.63
ERCC6_HUMAN	2074	ERCC6	H2A2C_HUMAN	8338	HIST2H2AC	0.63
ERCC6_HUMAN	2074	ERCC6	XPF_HUMAN	2072	ERCC4	0.63
ERCC6_HUMAN	2074	ERCC6	ERCC3_HUMAN	2071	ERCC3	0.63
ERCC6_HUMAN	2074	ERCC6	CUL7_HUMAN	9820	CUL7	0.63
ERCC6_HUMAN	2074	ERCC6	PCNA_HUMAN	5111	PCNA	0.63
ERCC6_HUMAN	2074	ERCC6	BAZ1B_HUMAN	9031	BAZ1B	0.63
ERCC6_HUMAN	2074	ERCC6	CSN4_HUMAN	51138	COPS4	0.63
ERCC6_HUMAN	2074	ERCC6	CBX6_HUMAN	23466	CBX6	0.63
ERCC6_HUMAN	2074	ERCC6	RNF11_HUMAN	26994	RNF11	0.63
ERCC6_HUMAN	2074	ERCC6	MDM2_HUMAN	4193	MDM2	0.63
ERCC6_HUMAN	2074	ERCC6	HECW2_HUMAN	57520	HECW2	0.63
ERCC6_HUMAN	2074	ERCC6	T2EB_HUMAN	2961	GTF2E2	0.52
ERCC6_HUMAN	2074	ERCC6	CHK2_HUMAN	11200	CHEK2	0.52
ERCC6_HUMAN	2074	ERCC6	NFKB1_HUMAN	4790	NFKB1	0.49
IMDH1_HUMAN	3614	IMPDH1	IMDH2_HUMAN	3615	IMPDH2	0.83
IMDH1_HUMAN	3614	IMPDH1	SUMO4_HUMAN	387082	SUMO4	0.63
IMDH1_HUMAN	3614	IMPDH1	TCL1B_HUMAN	9623	TCL1B	0.63
IMDH1_HUMAN	3614	IMPDH1	LAMP2_HUMAN	3920	LAMP2	0.63
IMDH1_HUMAN	3614	IMPDH1	DPOLL_HUMAN	27343	POLL	0.63
IMDH1_HUMAN	3614	IMPDH1	TXND5_HUMAN	81567	TXNDC5	0.63
IMDH1_HUMAN	3614	IMPDH1	XRCC6_HUMAN	2547	XRCC6	0.63
IMDH1_HUMAN	3614	IMPDH1	HXB7_HUMAN	3217	HOXB7	0.63
IMDH1_HUMAN	3614	IMPDH1	FAS_HUMAN	2194	FASN	0.63
IMDH1_HUMAN	3614	IMPDH1	SPXN3_HUMAN	139067	SPANXN3	0.63
IMDH1_HUMAN	3614	IMPDH1	CQ082_HUMAN	388407	C17orf82	0.63
IMDH1_HUMAN	3614	IMPDH1	GEMI_HUMAN	51053	GMNN	0.63
IMDH1_HUMAN	3614	IMPDH1	NR2E1_HUMAN	7101	NR2E1	0.63
IMDH1_HUMAN	3614	IMPDH1	HTRA1_HUMAN	5654	HTRA1	0.63
IMDH1_HUMAN	3614	IMPDH1	VAX2_HUMAN	25806	VAX2	0.63
IMDH1_HUMAN	3614	IMPDH1	DDX3X_HUMAN	1654	DDX3X	0.56
RAE1_HUMAN	1121	CHM	RAB7A_HUMAN	7879	RAB7A	0.95
RAE1_HUMAN	1121	CHM	RAB3A_HUMAN	5864	RAB3A	0.89
RAE1_HUMAN	1121	CHM	RAB32_HUMAN	10981	RAB32	0.82
RAE1_HUMAN	1121	CHM	RAB1A_HUMAN	5861	RAB1A	0.78
RAE1_HUMAN	1121	CHM	RAB1B_HUMAN	81876	RAB1B	0.77
RAE1_HUMAN	1121	CHM	RAB5A_HUMAN	5868	RAB5A	0.75
RAE1_HUMAN	1121	CHM	RAB6A_HUMAN	5870	RAB6A	0.75
RAE1_HUMAN	1121	CHM	PGTA_HUMAN	5875	RABGGTA	0.7
RAE1_HUMAN	1121	CHM	RAB3B_HUMAN	5865	RAB3B	0.63
RAE1_HUMAN	1121	CHM	ZO1_HUMAN	7082	TJP1	0.63
RAE1_HUMAN	1121	CHM	SMU1_HUMAN	55234	SMU1	0.63
RAE1_HUMAN	1121	CHM	MYCB2_HUMAN	23077	MYCBP2	0.63
RAE1_HUMAN	1121	CHM	ENPL_HUMAN	7184	HSP90B1	0.63
RAE1_HUMAN	1121	CHM	CSN8_HUMAN	10920	COPS8	0.63
RAE1_HUMAN	1121	CHM	FAF1_HUMAN	11124	FAF1	0.63
RAE1_HUMAN	1121	CHM	RPC5_HUMAN	55718	POLR3E	0.63
RAE1_HUMAN	1121	CHM	DD19B_HUMAN	11269	DDX19B	0.63
RAE1_HUMAN	1121	CHM	WDR59_HUMAN	79726	WDR59	0.63
RAE1_HUMAN	1121	CHM	PRI2_HUMAN	5558	PRIM2	0.63
RAE1_HUMAN	1121	CHM	CISY_HUMAN	1431	CS	0.63
RAE1_HUMAN	1121	CHM	ESR2_HUMAN	2100	ESR2	0.63
RAE1_HUMAN	1121	CHM	PRI1_HUMAN	5557	PRIM1	0.63
RAE1_HUMAN	1121	CHM	RPC2_HUMAN	55703	POLR3B	0.63
RAE1_HUMAN	1121	CHM	NU214_HUMAN	8021	NUP214	0.63
RAE1_HUMAN	1121	CHM	RPC1_HUMAN	11128	POLR3A	0.63
RAE1_HUMAN	1121	CHM	SF3A3_HUMAN	10946	SF3A3	0.63
RAE1_HUMAN	1121	CHM	RAB9B_HUMAN	51209	RAB9B	0.63
RAE1_HUMAN	1121	CHM	MIO_HUMAN	54468	MIOS	0.63
RAE1_HUMAN	1121	CHM	NU188_HUMAN	23511	NUP188	0.63
RAE1_HUMAN	1121	CHM	WDR26_HUMAN	80232	WDR26	0.63
RAE1_HUMAN	1121	CHM	NUPL2_HUMAN	11097	NUPL2	0.63
RAE1_HUMAN	1121	CHM	NUP93_HUMAN	9688	NUP93	0.63
RAE1_HUMAN	1121	CHM	KPCD2_HUMAN	25865	PRKD2	0.63
RAE1_HUMAN	1121	CHM	RAB17_HUMAN	64284	RAB17	0.63
RAE1_HUMAN	1121	CHM	RAB18_HUMAN	22931	RAB18	0.63
RAE1_HUMAN	1121	CHM	F122B_HUMAN	159090	FAM122B	0.63
RAE1_HUMAN	1121	CHM	ARMC8_HUMAN	25852	ARMC8	0.63
RAE1_HUMAN	1121	CHM	SF3A1_HUMAN	10291	SF3A1	0.63
RAE1_HUMAN	1121	CHM	SNUT1_HUMAN	9092	SART1	0.63
RAE1_HUMAN	1121	CHM	KPCD3_HUMAN	23683	PRKD3	0.63
RAE1_HUMAN	1121	CHM	MAGD4_HUMAN	728239, 81557	MAGED4, MAGED4B	0.63
RAE1_HUMAN	1121	CHM	RAB31_HUMAN	11031	RAB31	0.63
RAE1_HUMAN	1121	CHM	RAB14_HUMAN	51552	RAB14	0.63
RAE1_HUMAN	1121	CHM	DPOLA_HUMAN	5422	POLA1	0.63
RAE1_HUMAN	1121	CHM	ATE1_HUMAN	11101	ATE1	0.63
RAE1_HUMAN	1121	CHM	SF3A2_HUMAN	8175	SF3A2	0.63
RAE1_HUMAN	1121	CHM	MAP1B_HUMAN	4131	MAP1B	0.63
RAE1_HUMAN	1121	CHM	RPC8_HUMAN	171568	POLR3H	0.63
RAE1_HUMAN	1121	CHM	UFD1_HUMAN	7353	UFD1L	0.63
RAE1_HUMAN	1121	CHM	RB11B_HUMAN	9230	RAB11B	0.63
RAE1_HUMAN	1121	CHM	RAB5B_HUMAN	5869	RAB5B	0.63
RAE1_HUMAN	1121	CHM	SEH1_HUMAN	81929	SEH1L	0.63
RAE1_HUMAN	1121	CHM	AGGF1_HUMAN	55109	AGGF1	0.63
RAE1_HUMAN	1121	CHM	CSN6_HUMAN	10980	COPS6	0.63
RAE1_HUMAN	1121	CHM	NUP62_HUMAN	23636	NUP62	0.63
RAE1_HUMAN	1121	CHM	ZO2_HUMAN	9414	TJP2	0.63
RAE1_HUMAN	1121	CHM	DPOA2_HUMAN	23649	POLA2	0.63
RAE1_HUMAN	1121	CHM	RAB4A_HUMAN	5867	RAB4A	0.63
RAE1_HUMAN	1121	CHM	NUP98_HUMAN	4928	NUP98	0.63
RAE1_HUMAN	1121	CHM	NUP88_HUMAN	4927	NUP88	0.63
RAE1_HUMAN	1121	CHM	WDR75_HUMAN	84128	WDR75	0.63
RAE1_HUMAN	1121	CHM	THTM_HUMAN	4357	MPST	0.63
RAE1_HUMAN	1121	CHM	RBM8A_HUMAN	9939	RBM8A	0.63
RAE1_HUMAN	1121	CHM	WDR24_HUMAN	84219	WDR24	0.63
RAE1_HUMAN	1121	CHM	RAB3D_HUMAN	9545	RAB3D	0.55
RD3_HUMAN	343035	RD3	GNA13_HUMAN	10672	GNA13	0.63
RD3_HUMAN	343035	RD3	GBB4_HUMAN	59345	GNB4	0.63
RD3_HUMAN	343035	RD3	RAP1B_HUMAN	5908	RAP1B	0.63
RD3_HUMAN	343035	RD3	MIDA_HUMAN	55471	C2orf56	0.63
RD3_HUMAN	343035	RD3	EPHA2_HUMAN	1969	EPHA2	0.63
RD3_HUMAN	343035	RD3	NBEA_HUMAN	26960	NBEA	0.63
RD3_HUMAN	343035	RD3	KC1G3_HUMAN	1456	CSNK1G3	0.63
RD3_HUMAN	343035	RD3	EHMT2_HUMAN	10919	EHMT2	0.63
RD3_HUMAN	343035	RD3	EI2BA_HUMAN	1967	EIF2B1	0.63
RD3_HUMAN	343035	RD3	LRBA_HUMAN	987	LRBA	0.63
RD3_HUMAN	343035	RD3	A4_HUMAN	351	APP	0.56
SEM4A_HUMAN	64218	SEMA4A	PLXD1_HUMAN	23129	PLXND1	0.77
SEM4A_HUMAN	64218	SEMA4A	PLXB1_HUMAN	5364	PLXNB1	0.63
SEM4A_HUMAN	64218	SEMA4A	PLXB2_HUMAN	23654	PLXNB2	0.63
SEM4A_HUMAN	64218	SEMA4A	PLXB3_HUMAN	5365	PLXNB3	0.63
SEM4A_HUMAN	64218	SEMA4A	DDX54_HUMAN	79039	DDX54	0.63
SEM4A_HUMAN	64218	SEMA4A	SEM4A_HUMAN	64218	SEMA4A	0.62
CAH4_HUMAN	762	CA4	S4A4_HUMAN	8671	SLC4A4	0.79
CAH4_HUMAN	762	CA4	B3AT_HUMAN	6521	SLC4A1	0.76
CAH4_HUMAN	762	CA4	HD_HUMAN	3064	HTT	0.68
CAH4_HUMAN	762	CA4	PRDX2_HUMAN	7001	PRDX2	0.63
CAH4_HUMAN	762	CA4	PIHD1_HUMAN	55011	PIH1D1	0.63
CAH4_HUMAN	762	CA4	B3A3_HUMAN	6508	SLC4A3	0.55
LRAT_HUMAN	9227	LRAT	LRAT_HUMAN	9227	LRAT	0.85
LRAT_HUMAN	9227	LRAT	NDK8_HUMAN	283458	NME2P1	0.63
LRAT_HUMAN	9227	LRAT	RET2_HUMAN	5948	RBP2	0.52
LRAT_HUMAN	9227	LRAT	RET1_HUMAN	5947	RBP1	0.52
RET3_HUMAN	5949	RBP3	NOTC1_HUMAN	4851	NOTCH1	0.52
RDH12_HUMAN	145226	RDH12	MLP3A_HUMAN	84557	MAP1LC3A	0.63
RDH12_HUMAN	145226	RDH12	DHAK_HUMAN	26007	DAK	0.63
RDH12_HUMAN	145226	RDH12	CO038_HUMAN	348110	C15orf38	0.63
RDH12_HUMAN	145226	RDH12	UBC_HUMAN			0.63
RDH12_HUMAN	145226	RDH12	ARCH_HUMAN	339487	ZBTB8OS	0.63
RDH12_HUMAN	145226	RDH12	PEX19_HUMAN	5824	PEX19	0.63
RDH12_HUMAN	145226	RDH12	ARFG1_HUMAN	55738	ARFGAP1	0.63
RDH12_HUMAN	145226	RDH12	TSN5_HUMAN	10098	TSPAN5	0.63
RDH12_HUMAN	145226	RDH12	AXA81_HUMAN	728113	ANXA8L1	0.63
RDH12_HUMAN	145226	RDH12	CCD25_HUMAN	55246	CCDC25	0.63
RDH12_HUMAN	145226	RDH12	UBAC1_HUMAN	10422	UBAC1	0.63
RDH12_HUMAN	145226	RDH12	RBPMS_HUMAN	11030	RBPMS	0.63
RDH12_HUMAN	145226	RDH12	UB2E3_HUMAN	10477	UBE2E3	0.63
RDH12_HUMAN	145226	RDH12	AGFG1_HUMAN	3267	AGFG1	0.63
RDH12_HUMAN	145226	RDH12	UB2D2_HUMAN	7322	UBE2D2	0.63
RDH12_HUMAN	145226	RDH12	ANXA8_HUMAN	244, 653145	ANXA8L2, ANXA8	0.63
RDH12_HUMAN	145226	RDH12	RN123_HUMAN	63891	RNF123	0.63
RDH12_HUMAN	145226	RDH12	NDK8_HUMAN	283458	NME2P1	0.63
RDH12_HUMAN	145226	RDH12	BUB1_HUMAN	699	BUB1	0.63
RDH12_HUMAN	145226	RDH12	LASP1_HUMAN	3927	LASP1	0.63
RDH12_HUMAN	145226	RDH12	UBE2T_HUMAN	29089	UBE2T	0.63
RGR_HUMAN	5995	RGR	KBP_HUMAN	26128	KIAA1279	0.87
RGR_HUMAN	5995	RGR	RDH1_HUMAN	5959	RDH5	0.62
RLBP1_HUMAN	6017	RLBP1	RDH1_HUMAN	5959	RDH5	0.85
RLBP1_HUMAN	6017	RLBP1	A4_HUMAN	351	APP	0.56
RLBP1_HUMAN	6017	RLBP1	NHRF1_HUMAN	9368	SLC9A3R1	0.52
RPE65_HUMAN	6121	RPE65	S27A1_HUMAN	376497	SLC27A1	0.68
RPE65_HUMAN	6121	RPE65	PSD13_HUMAN	5719	PSMD13	0.63
RPE65_HUMAN	6121	RPE65	RET4_HUMAN	5950	RBP4	0.52
RDH1_HUMAN	5959	RDH5	ELAV1_HUMAN	1994	ELAVL1	0.63
RDH1_HUMAN	5959	RDH5	DDI2_HUMAN	84301	DDI2	0.63
RDH1_HUMAN	5959	RDH5	HERC3_HUMAN	8916	HERC3	0.63
RDH1_HUMAN	5959	RDH5	UB2G1_HUMAN	7326	UBE2G1	0.63
RDH1_HUMAN	5959	RDH5	NDK8_HUMAN	283458	NME2P1	0.63
RDH1_HUMAN	5959	RDH5	RDH1_HUMAN	5959	RDH5	0.52

## Sheet: AMD
Supplementary Table S2 - page 3. Interaction networks reconstructed among RD genes using the HIPPIE database. Interaction network reconstructed among AMD risk genes using the HIPPIE database.
uniprot id 1	entrez gene id 1	gene name 1	uniprot id 2	entrez gene id 2	gene name 2	score
FIL1L_HUMAN	11259	FILIP1L	FLNB_HUMAN	2317	FLNB	0.63
FIL1L_HUMAN	11259	FILIP1L	EF1A2_HUMAN	1917	EEF1A2	0.63
VEGFA_HUMAN	7422	VEGFA	VEGFA_HUMAN	7422	VEGFA	0.97
VEGFA_HUMAN	7422	VEGFA	VGFR2_HUMAN	3791	KDR	0.9
VEGFA_HUMAN	7422	VEGFA	VGFR1_HUMAN	2321	FLT1	0.9
VEGFA_HUMAN	7422	VEGFA	NRP1_HUMAN	8829	NRP1	0.9
VEGFA_HUMAN	7422	VEGFA	PLGF_HUMAN	5228	PGF	0.81
VEGFA_HUMAN	7422	VEGFA	ATS1_HUMAN	9510	ADAMTS1	0.79
VEGFA_HUMAN	7422	VEGFA	CTGF_HUMAN	1490	CTGF	0.79
VEGFA_HUMAN	7422	VEGFA	GPC1_HUMAN	2817	GPC1	0.76
VEGFA_HUMAN	7422	VEGFA	VEGFB_HUMAN	7423	VEGFB	0.76
VEGFA_HUMAN	7422	VEGFA	IBP7_HUMAN	3490	IGFBP7	0.75
VEGFA_HUMAN	7422	VEGFA	VTNC_HUMAN	7448	VTN	0.75
VEGFA_HUMAN	7422	VEGFA	ELAV1_HUMAN	1994	ELAVL1	0.73
VEGFA_HUMAN	7422	VEGFA	CRYAB_HUMAN	1410	CRYAB	0.73
VEGFA_HUMAN	7422	VEGFA	NRP2_HUMAN	8828	NRP2	0.65
VEGFA_HUMAN	7422	VEGFA	SPRC_HUMAN	6678	SPARC	0.65
VEGFA_HUMAN	7422	VEGFA	ILF3_HUMAN	3609	ILF3	0.63
VEGFA_HUMAN	7422	VEGFA	ANGP2_HUMAN	285	ANGPT2	0.63
VEGFA_HUMAN	7422	VEGFA	HNRPL_HUMAN	3191	HNRNPL	0.63
VEGFA_HUMAN	7422	VEGFA	U2AF1_HUMAN	7307	U2AF1	0.63
VEGFA_HUMAN	7422	VEGFA	HGS_HUMAN	9146	HGS	0.63
VEGFA_HUMAN	7422	VEGFA	TMG4_HUMAN	79056	PRRG4	0.63
VEGFA_HUMAN	7422	VEGFA	UBIA1_HUMAN	29914	UBIAD1	0.63
VEGFA_HUMAN	7422	VEGFA	VPS35_HUMAN	55737	VPS35	0.63
VEGFA_HUMAN	7422	VEGFA	HS90A_HUMAN	3320	HSP90AA1	0.63
VEGFA_HUMAN	7422	VEGFA	PDGFB_HUMAN	5155	PDGFB	0.63
VEGFA_HUMAN	7422	VEGFA	HSP74_HUMAN	3308	HSPA4	0.63
VEGFA_HUMAN	7422	VEGFA	PGFRA_HUMAN	5156	PDGFRA	0.63
VEGFA_HUMAN	7422	VEGFA	HNRPD_HUMAN	3184	HNRNPD	0.63
VEGFA_HUMAN	7422	VEGFA	PGFRB_HUMAN	5159	PDGFRB	0.63
VEGFA_HUMAN	7422	VEGFA	LYVE1_HUMAN	10894	LYVE1	0.56
VEGFA_HUMAN	7422	VEGFA	SEM3F_HUMAN	6405	SEMA3F	0.55
VEGFA_HUMAN	7422	VEGFA	YBOX1_HUMAN	4904	YBX1	0.52
VEGFA_HUMAN	7422	VEGFA	TENX_HUMAN	7148	TNXB	0.52
VEGFA_HUMAN	7422	VEGFA	EPHB2_HUMAN	2048	EPHB2	0.52
VEGFA_HUMAN	7422	VEGFA	AKT1_HUMAN	207	AKT1	0.52
VEGFA_HUMAN	7422	VEGFA	DBPA_HUMAN	8531	CSDA	0.52
ACE_HUMAN	1636	ACE	ANGT_HUMAN	183	AGT	0.84
ACE_HUMAN	1636	ACE	BKRB2_HUMAN	624	BDKRB2	0.84
ACE_HUMAN	1636	ACE	CSK21_HUMAN	1457	CSNK2A1	0.63
ACE_HUMAN	1636	ACE	ACTB_HUMAN	60	ACTB	0.63
ACE_HUMAN	1636	ACE	MYH9_HUMAN	4627	MYH9	0.63
ACE_HUMAN	1636	ACE	CD3Z_HUMAN	919	CD247	0.56
ACE_HUMAN	1636	ACE	AGTR2_HUMAN	186	AGTR2	0.52
ACE_HUMAN	1636	ACE	COMT_HUMAN	1312	COMT	0.52
ACE_HUMAN	1636	ACE	LMNA_HUMAN	4000	LMNA	0.49
IEX1_HUMAN	8870	IER3	MK01_HUMAN	5594	MAPK1	0.86
IEX1_HUMAN	8870	IER3	2A5B_HUMAN	5526	PPP2R5B	0.78
IEX1_HUMAN	8870	IER3	TF65_HUMAN	5970	RELA	0.75
IEX1_HUMAN	8870	IER3	PP2AA_HUMAN	5515	PPP2CA	0.75
IEX1_HUMAN	8870	IER3	MK03_HUMAN	5595	MAPK3	0.74
IEX1_HUMAN	8870	IER3	2A5G_HUMAN	5527	PPP2R5C	0.73
IEX1_HUMAN	8870	IER3	CAMLG_HUMAN	819	CAMLG	0.72
IEX1_HUMAN	8870	IER3	PRIO_HUMAN	5621	PRNP	0.68
IEX1_HUMAN	8870	IER3	PML_HUMAN	5371	PML	0.63
IEX1_HUMAN	8870	IER3	PTPA_HUMAN	5524	PPP2R4	0.63
IEX1_HUMAN	8870	IER3	MCL1_HUMAN	4170	MCL1	0.63
IEX1_HUMAN	8870	IER3	TNF10_HUMAN	8743	TNFSF10	0.63
IEX1_HUMAN	8870	IER3	BAG6_HUMAN	7917	BAG6	0.63
IEX1_HUMAN	8870	IER3	A4_HUMAN	351	APP	0.56
TR10A_HUMAN	8797	TNFRSF10A	TNF10_HUMAN	8743	TNFSF10	0.9
TR10A_HUMAN	8797	TNFRSF10A	FADD_HUMAN	8772	FADD	0.89
TR10A_HUMAN	8797	TNFRSF10A	CASP8_HUMAN	841	CASP8	0.88
TR10A_HUMAN	8797	TNFRSF10A	CFLAR_HUMAN	8837	CFLAR	0.87
TR10A_HUMAN	8797	TNFRSF10A	CASPA_HUMAN	843	CASP10	0.86
TR10A_HUMAN	8797	TNFRSF10A	TR10B_HUMAN	8795	TNFRSF10B	0.84
TR10A_HUMAN	8797	TNFRSF10A	CUL3_HUMAN	8452	CUL3	0.82
TR10A_HUMAN	8797	TNFRSF10A	RT29_HUMAN	7818	DAP3	0.77
TR10A_HUMAN	8797	TNFRSF10A	ARAP1_HUMAN	116985	ARAP1	0.73
TR10A_HUMAN	8797	TNFRSF10A	TRADD_HUMAN	8717	TRADD	0.73
TR10A_HUMAN	8797	TNFRSF10A	SQSTM_HUMAN	8878	SQSTM1	0.72
TR10A_HUMAN	8797	TNFRSF10A	BCL10_HUMAN	8915	BCL10	0.65
TR10A_HUMAN	8797	TNFRSF10A	MARH1_HUMAN	55016	2016-03-01	0.63
TR10A_HUMAN	8797	TNFRSF10A	OTU7B_HUMAN	56957	OTUD7B	0.63
TR10A_HUMAN	8797	TNFRSF10A	PARK7_HUMAN	11315	PARK7	0.63
TR10A_HUMAN	8797	TNFRSF10A	CBL_HUMAN	867	CBL	0.63
TR10A_HUMAN	8797	TNFRSF10A	TRAF2_HUMAN	7186	TRAF2	0.63
TR10A_HUMAN	8797	TNFRSF10A	MARH8_HUMAN	220972	2016-03-08	0.63
TR10A_HUMAN	8797	TNFRSF10A	CO2A1_HUMAN	1280	COL2A1	0.62
TR10A_HUMAN	8797	TNFRSF10A	CD4_HUMAN	920	CD4	0.62
TR10A_HUMAN	8797	TNFRSF10A	MADD_HUMAN	8567	MADD	0.55
TR10A_HUMAN	8797	TNFRSF10A	TR10A_HUMAN	8797	TNFRSF10A	0.55
TR10A_HUMAN	8797	TNFRSF10A	TR10D_HUMAN	8793	TNFRSF10D	0.55
TR10A_HUMAN	8797	TNFRSF10A	RIPK1_HUMAN	8737	RIPK1	0.52
TR10A_HUMAN	8797	TNFRSF10A	BTK_HUMAN	695	BTK	0.52
TR10A_HUMAN	8797	TNFRSF10A	MOAP1_HUMAN	64112	MOAP1	0.52
TR10A_HUMAN	8797	TNFRSF10A	RASF1_HUMAN	11186	RASSF1	0.52
HS105_HUMAN	10808	HSPH1	COF1_HUMAN	1072	CFL1	0.95
HS105_HUMAN	10808	HSPH1	UBA1_HUMAN	7317	UBA1	0.92
HS105_HUMAN	10808	HSPH1	ADDA_HUMAN	118	ADD1	0.9
HS105_HUMAN	10808	HSPH1	HSP7C_HUMAN	3312	HSPA8	0.83
HS105_HUMAN	10808	HSPH1	ILK_HUMAN	3611	ILK	0.83
HS105_HUMAN	10808	HSPH1	PGK1_HUMAN	5230	PGK1	0.82
HS105_HUMAN	10808	HSPH1	PA1B3_HUMAN	5050	PAFAH1B3	0.81
HS105_HUMAN	10808	HSPH1	HS90B_HUMAN	3326	HSP90AB1	0.79
HS105_HUMAN	10808	HSPH1	SUMO2_HUMAN	6613	SUMO2	0.73
HS105_HUMAN	10808	HSPH1	TBA4A_HUMAN	7277	TUBA4A	0.73
HS105_HUMAN	10808	HSPH1	YAP1_HUMAN	10413	YAP1	0.72
HS105_HUMAN	10808	HSPH1	ASPP2_HUMAN	7159	TP53BP2	0.72
HS105_HUMAN	10808	HSPH1	BUB1B_HUMAN	701	BUB1B	0.72
HS105_HUMAN	10808	HSPH1	MERL_HUMAN	4771	NF2	0.72
HS105_HUMAN	10808	HSPH1	M3K1_HUMAN	4214	MAP3K1	0.72
HS105_HUMAN	10808	HSPH1	TF65_HUMAN	5970	RELA	0.72
HS105_HUMAN	10808	HSPH1	ATF2_HUMAN	1386	ATF2	0.72
HS105_HUMAN	10808	HSPH1	MYC_HUMAN	4609	MYC	0.72
HS105_HUMAN	10808	HSPH1	HS90A_HUMAN	3320	HSP90AA1	0.7
HS105_HUMAN	10808	HSPH1	1433Z_HUMAN	7534	YWHAZ	0.68
HS105_HUMAN	10808	HSPH1	DLRB1_HUMAN	83658	DYNLRB1	0.63
HS105_HUMAN	10808	HSPH1	EF1A1_HUMAN	1915	EEF1A1	0.63
HS105_HUMAN	10808	HSPH1	TERF2_HUMAN	7014	TERF2	0.63
HS105_HUMAN	10808	HSPH1	BLNK_HUMAN	29760	BLNK	0.63
HS105_HUMAN	10808	HSPH1	PARVA_HUMAN	55742	PARVA	0.63
HS105_HUMAN	10808	HSPH1	OXSR1_HUMAN	9943	OXSR1	0.63
HS105_HUMAN	10808	HSPH1	UBP11_HUMAN	8237	USP11	0.63
HS105_HUMAN	10808	HSPH1	XPO7_HUMAN	23039	XPO7	0.63
HS105_HUMAN	10808	HSPH1	HECW2_HUMAN	57520	HECW2	0.63
HS105_HUMAN	10808	HSPH1	AT1A3_HUMAN	478	ATP1A3	0.63
HS105_HUMAN	10808	HSPH1	ZBT7B_HUMAN	100293130, 51043	LOC100293130, ZBTB7B	0.63
HS105_HUMAN	10808	HSPH1	HIRP3_HUMAN	8479	HIRIP3	0.63
HS105_HUMAN	10808	HSPH1	H4_HUMAN	121504, 554313, 8294, 8359, 8360, 8361, 8362, 8363, 8364, 8365, 8366, 8367, 8368, 8370	HIST4H4, HIST2H4B, HIST1H4I, HIST1H4A, HIST1H4D, HIST1H4F, HIST1H4K, HIST1H4J, HIST1H4C, HIST1H4H, HIST1H4B, HIST1H4E, HIST1H4L, HIST2H4A	0.63
HS105_HUMAN	10808	HSPH1	EF2K_HUMAN	29904	EEF2K	0.63
HS105_HUMAN	10808	HSPH1	MT21A_HUMAN	151194	METTL21A	0.63
HS105_HUMAN	10808	HSPH1	STK39_HUMAN	27347	STK39	0.63
HS105_HUMAN	10808	HSPH1	GBRAP_HUMAN	11337	GABARAP	0.63
HS105_HUMAN	10808	HSPH1	TERF1_HUMAN	7013	TERF1	0.63
HS105_HUMAN	10808	HSPH1	RANB3_HUMAN	8498	RANBP3	0.63
HS105_HUMAN	10808	HSPH1	KC1E_HUMAN	1454	CSNK1E	0.63
HS105_HUMAN	10808	HSPH1	FAF1_HUMAN	11124	FAF1	0.63
HS105_HUMAN	10808	HSPH1	ANM3_HUMAN	10196	PRMT3	0.63
HS105_HUMAN	10808	HSPH1	HUWE1_HUMAN	10075	HUWE1	0.63
HS105_HUMAN	10808	HSPH1	MLP3B_HUMAN	81631	MAP1LC3B	0.63
HS105_HUMAN	10808	HSPH1	HSP74_HUMAN	3308	HSPA4	0.63
HS105_HUMAN	10808	HSPH1	PLOD2_HUMAN	5352	PLOD2	0.63
HS105_HUMAN	10808	HSPH1	NOS2_HUMAN	4843	NOS2	0.63
HS105_HUMAN	10808	HSPH1	SAMH1_HUMAN	25939	SAMHD1	0.63
HS105_HUMAN	10808	HSPH1	SUMO3_HUMAN	6612	SUMO3	0.63
HS105_HUMAN	10808	HSPH1	KS6B2_HUMAN	6199	RPS6KB2	0.63
HS105_HUMAN	10808	HSPH1	GBRL1_HUMAN	23710	GABARAPL1	0.63
HS105_HUMAN	10808	HSPH1	PAF_HUMAN	9768	KIAA0101	0.63
HS105_HUMAN	10808	HSPH1	PUS7_HUMAN	54517	PUS7	0.63
HS105_HUMAN	10808	HSPH1	KS6A1_HUMAN	6195	RPS6KA1	0.63
HS105_HUMAN	10808	HSPH1	SF01_HUMAN	7536	SF1	0.63
HS105_HUMAN	10808	HSPH1	CTNA1_HUMAN	1495	CTNNA1	0.63
HS105_HUMAN	10808	HSPH1	PPM1G_HUMAN	5496	PPM1G	0.63
HS105_HUMAN	10808	HSPH1	MDM2_HUMAN	4193	MDM2	0.63
HS105_HUMAN	10808	HSPH1	CARM1_HUMAN	10498	CARM1	0.63
HS105_HUMAN	10808	HSPH1	DPYL2_HUMAN	1808	DPYSL2	0.63
HS105_HUMAN	10808	HSPH1	ARBK1_HUMAN	156	ADRBK1	0.63
HS105_HUMAN	10808	HSPH1	PHKG2_HUMAN	5261	PHKG2	0.63
HS105_HUMAN	10808	HSPH1	STK25_HUMAN	10494	STK25	0.63
HS105_HUMAN	10808	HSPH1	TADBP_HUMAN	23435	TARDBP	0.63
HS105_HUMAN	10808	HSPH1	CHD3_HUMAN	1107	CHD3	0.63
HS105_HUMAN	10808	HSPH1	VAV2_HUMAN	7410	VAV2	0.63
HS105_HUMAN	10808	HSPH1	GBRL2_HUMAN	11345	GABARAPL2	0.63
HS105_HUMAN	10808	HSPH1	SYFB_HUMAN	10056	FARSB	0.63
HS105_HUMAN	10808	HSPH1	DAB2_HUMAN	1601	DAB2	0.63
HS105_HUMAN	10808	HSPH1	SET_HUMAN	6418	SET	0.63
HS105_HUMAN	10808	HSPH1	SC23A_HUMAN	10484	SEC23A	0.63
HS105_HUMAN	10808	HSPH1	CFTR_HUMAN	1080	CFTR	0.63
HS105_HUMAN	10808	HSPH1	MLP3A_HUMAN	84557	MAP1LC3A	0.63
HS105_HUMAN	10808	HSPH1	CUL3_HUMAN	8452	CUL3	0.63
HS105_HUMAN	10808	HSPH1	RIOK2_HUMAN	55781	RIOK2	0.63
HS105_HUMAN	10808	HSPH1	ESR1_HUMAN	2099	ESR1	0.63
HS105_HUMAN	10808	HSPH1	UGPA_HUMAN	7360	UGP2	0.63
HS105_HUMAN	10808	HSPH1	STK24_HUMAN	8428	STK24	0.63
HS105_HUMAN	10808	HSPH1	FBX6_HUMAN	26270	FBXO6	0.63
HS105_HUMAN	10808	HSPH1	CSK21_HUMAN	1457	CSNK2A1	0.62
HS105_HUMAN	10808	HSPH1	CSK22_HUMAN	1459	CSNK2A2	0.62
HS105_HUMAN	10808	HSPH1	MEX3C_HUMAN	51320	MEX3C	0.56
HS105_HUMAN	10808	HSPH1	LIS1_HUMAN	5048	PAFAH1B1	0.52
HS105_HUMAN	10808	HSPH1		220717	RPLP0P6	0.49
HS105_HUMAN	10808	HSPH1	NR4A1_HUMAN	3164	NR4A1	0.49
HS105_HUMAN	10808	HSPH1	HSP72_HUMAN	3306	HSPA2	0.49
NPL4_HUMAN	55666	NPLOC4	UFD1_HUMAN	7353	UFD1L	1
NPL4_HUMAN	55666	NPLOC4	TERA_HUMAN	7415	VCP	0.97
NPL4_HUMAN	55666	NPLOC4	FAF1_HUMAN	11124	FAF1	0.83
NPL4_HUMAN	55666	NPLOC4	NEDD8_HUMAN	4738	NEDD8	0.78
NPL4_HUMAN	55666	NPLOC4	UBP13_HUMAN	8975	USP13	0.76
NPL4_HUMAN	55666	NPLOC4	VCIP1_HUMAN	80124	VCPIP1	0.76
NPL4_HUMAN	55666	NPLOC4	UBL4A_HUMAN	8266	UBL4A	0.76
NPL4_HUMAN	55666	NPLOC4	UBXN7_HUMAN	26043	UBXN7	0.74
NPL4_HUMAN	55666	NPLOC4	SVIP_HUMAN	258010	SVIP	0.73
NPL4_HUMAN	55666	NPLOC4	SELS_HUMAN	55829	SELS	0.72
NPL4_HUMAN	55666	NPLOC4	UBXN8_HUMAN	7993	UBXN8	0.72
NPL4_HUMAN	55666	NPLOC4	UBX10_HUMAN	127733	UBXN10	0.72
NPL4_HUMAN	55666	NPLOC4	UBC_HUMAN			0.72
NPL4_HUMAN	55666	NPLOC4	OTU1_HUMAN	55432	YOD1	0.72
NPL4_HUMAN	55666	NPLOC4	UBXN1_HUMAN	51035	UBXN1	0.72
NPL4_HUMAN	55666	NPLOC4	FAF2_HUMAN	23197	FAF2	0.72
NPL4_HUMAN	55666	NPLOC4	RD23B_HUMAN	5887	RAD23B	0.7
NPL4_HUMAN	55666	NPLOC4	NSF1C_HUMAN	55968	NSFL1C	0.7
NPL4_HUMAN	55666	NPLOC4	UBX11_HUMAN	91544	UBXN11	0.63
NPL4_HUMAN	55666	NPLOC4	LA_HUMAN	6741	SSB	0.63
NPL4_HUMAN	55666	NPLOC4	ADRB2_HUMAN	154	ADRB2	0.63
NPL4_HUMAN	55666	NPLOC4	UBQL2_HUMAN	29978	UBQLN2	0.63
NPL4_HUMAN	55666	NPLOC4	FNTB_HUMAN	2342	FNTB	0.63
NPL4_HUMAN	55666	NPLOC4	ARMC9_HUMAN	80210	ARMC9	0.63
NPL4_HUMAN	55666	NPLOC4	MPIP1_HUMAN	993	CDC25A	0.63
NPL4_HUMAN	55666	NPLOC4	RAF1_HUMAN	5894	RAF1	0.63
NPL4_HUMAN	55666	NPLOC4	UBD_HUMAN	10537	UBD	0.63
NPL4_HUMAN	55666	NPLOC4	RPR1A_HUMAN	55197	RPRD1A	0.63
NPL4_HUMAN	55666	NPLOC4	LPP_HUMAN	4026	LPP	0.63
NPL4_HUMAN	55666	NPLOC4	EZH2_HUMAN	2146	EZH2	0.63
NPL4_HUMAN	55666	NPLOC4	MOV10_HUMAN	4343	MOV10	0.63
NPL4_HUMAN	55666	NPLOC4	AMFR1_HUMAN	267	AMFR	0.63
NPL4_HUMAN	55666	NPLOC4	SURF2_HUMAN	6835	SURF2	0.63
NPL4_HUMAN	55666	NPLOC4	TRMB_HUMAN	4234	METTL1	0.63
NPL4_HUMAN	55666	NPLOC4	IF4A3_HUMAN	9775	EIF4A3	0.63
NPL4_HUMAN	55666	NPLOC4	WDR4_HUMAN	10785	WDR4	0.63
NPL4_HUMAN	55666	NPLOC4	ZFN2B_HUMAN	130617	ZFAND2B	0.63
NPL4_HUMAN	55666	NPLOC4	HECW2_HUMAN	57520	HECW2	0.63
NPL4_HUMAN	55666	NPLOC4	NXF1_HUMAN	10482	NXF1	0.63
NPL4_HUMAN	55666	NPLOC4	FKB10_HUMAN	60681	FKBP10	0.63
NPL4_HUMAN	55666	NPLOC4	PUR8_HUMAN	158	ADSL	0.63
NPL4_HUMAN	55666	NPLOC4	UBE3A_HUMAN	7337	UBE3A	0.63
NPL4_HUMAN	55666	NPLOC4	SUMO2_HUMAN	6613	SUMO2	0.63
NPL4_HUMAN	55666	NPLOC4	FBW1A_HUMAN	8945	BTRC	0.63
NPL4_HUMAN	55666	NPLOC4	KCNKG_HUMAN	83795	KCNK16	0.63
NPL4_HUMAN	55666	NPLOC4	UBXN6_HUMAN	80700	UBXN6	0.63
NPL4_HUMAN	55666	NPLOC4	DPP9_HUMAN	91039	DPP9	0.63
NPL4_HUMAN	55666	NPLOC4	SAE1_HUMAN	10055	SAE1	0.63
NPL4_HUMAN	55666	NPLOC4	IKBA_HUMAN	4792	NFKBIA	0.63
NPL4_HUMAN	55666	NPLOC4	S38A6_HUMAN	145389	SLC38A6	0.63
NPL4_HUMAN	55666	NPLOC4	ELAV1_HUMAN	1994	ELAVL1	0.63
NPL4_HUMAN	55666	NPLOC4	CA124_HUMAN	83932	C1orf124	0.63
NPL4_HUMAN	55666	NPLOC4	UFM1_HUMAN	51569	UFM1	0.63
NPL4_HUMAN	55666	NPLOC4	PDE12_HUMAN	201626	PDE12	0.63
NPL4_HUMAN	55666	NPLOC4	HEAT2_HUMAN	54919	HEATR2	0.63
NPL4_HUMAN	55666	NPLOC4	SAE2_HUMAN	10054	UBA2	0.63
NPL4_HUMAN	55666	NPLOC4	SUMO1_HUMAN	7341	SUMO1	0.63
NPL4_HUMAN	55666	NPLOC4	ENOA_HUMAN	2023	ENO1	0.63
NPL4_HUMAN	55666	NPLOC4	ASPC1_HUMAN	79058	ASPSCR1	0.63
NPL4_HUMAN	55666	NPLOC4	NC2B_HUMAN	1810	DR1	0.63
NPL4_HUMAN	55666	NPLOC4	PLIN3_HUMAN	10226	PLIN3	0.63
NPL4_HUMAN	55666	NPLOC4	TMM62_HUMAN	80021	TMEM62	0.63
NPL4_HUMAN	55666	NPLOC4	SRP14_HUMAN	6727	SRP14	0.63
NPL4_HUMAN	55666	NPLOC4	RPR1B_HUMAN	58490	RPRD1B	0.63
NPL4_HUMAN	55666	NPLOC4	PDLI5_HUMAN	10611	PDLIM5	0.63
NPL4_HUMAN	55666	NPLOC4	CBS_HUMAN	875	CBS	0.63
NPL4_HUMAN	55666	NPLOC4	KPYM_HUMAN	5315	PKM2	0.63
NPL4_HUMAN	55666	NPLOC4	EKI2_HUMAN	55224	ETNK2	0.63
NPL4_HUMAN	55666	NPLOC4	GRAK_HUMAN	3003	GZMK	0.52
NPL4_HUMAN	55666	NPLOC4	M3K1_HUMAN	4214	MAP3K1	0.52
NPL4_HUMAN	55666	NPLOC4	HNRPR_HUMAN	10236	HNRNPR	0.49
NPL4_HUMAN	55666	NPLOC4	HNRPL_HUMAN	3191	HNRNPL	0.49
NPL4_HUMAN	55666	NPLOC4	RT09_HUMAN	64965	MRPS9	0.49
NPL4_HUMAN	55666	NPLOC4	RM19_HUMAN	9801	MRPL19	0.49
NPL4_HUMAN	55666	NPLOC4	FLOT1_HUMAN	10211	FLOT1	0.49
NPL4_HUMAN	55666	NPLOC4	MTPN_HUMAN	136319	MTPN	0.49
NPL4_HUMAN	55666	NPLOC4	LMNA_HUMAN	4000	LMNA	0.49
NPL4_HUMAN	55666	NPLOC4	E2F3_HUMAN	1871	E2F3	0.07
BEST1_HUMAN	7439	BEST1	PP2AA_HUMAN	5515	PPP2CA	0.78
BEST1_HUMAN	7439	BEST1	2A5A_HUMAN	5525	PPP2R5A	0.55
COAA1_HUMAN	1300	COL10A1	ANXA5_HUMAN	308	ANXA5	0.75
COAA1_HUMAN	1300	COL10A1	PDIA1_HUMAN	5034	P4HB	0.65
COAA1_HUMAN	1300	COL10A1	COAA1_HUMAN	1300	COL10A1	0.65
COAA1_HUMAN	1300	COL10A1	BANP_HUMAN	54971	BANP	0.63
COAA1_HUMAN	1300	COL10A1	UBQL1_HUMAN	29979	UBQLN1	0.63
COAA1_HUMAN	1300	COL10A1	FBW1A_HUMAN	8945	BTRC	0.52
CO8A1_HUMAN	1295	COL8A1	CO8A2_HUMAN	1296	COL8A2	0.87
CO8A1_HUMAN	1295	COL8A1	KLH12_HUMAN	59349	KLHL12	0.73
CO8A1_HUMAN	1295	COL8A1	KR261_HUMAN	388818	KRTAP26-1	0.73
CO8A1_HUMAN	1295	COL8A1	KR412_HUMAN	83755	KRTAP4-12	0.73
CO8A1_HUMAN	1295	COL8A1	FBLN4_HUMAN	30008	EFEMP2	0.73
CO8A1_HUMAN	1295	COL8A1	REL_HUMAN	5966	REL	0.63
CO8A1_HUMAN	1295	COL8A1	NT2NL_HUMAN	388677	NOTCH2NL	0.63
CO8A1_HUMAN	1295	COL8A1	ITA1_HUMAN	3672	ITGA1	0.63
CO8A1_HUMAN	1295	COL8A1	KR107_HUMAN	386675	KRTAP10-7	0.63
CO8A1_HUMAN	1295	COL8A1	K1C40_HUMAN	125115	KRT40	0.63
CO8A1_HUMAN	1295	COL8A1	ITA2_HUMAN	3673	ITGA2	0.63
CO8A1_HUMAN	1295	COL8A1	KR103_HUMAN	386682	KRTAP10-3	0.63
CO8A1_HUMAN	1295	COL8A1	CREB5_HUMAN	9586	CREB5	0.63
CO8A1_HUMAN	1295	COL8A1	KR108_HUMAN	386681	KRTAP10-8	0.63
CO8A1_HUMAN	1295	COL8A1	KRA92_HUMAN	83899	KRTAP9-2	0.63
CO8A1_HUMAN	1295	COL8A1	ATL4_HUMAN	54507	ADAMTSL4	0.63
CO8A1_HUMAN	1295	COL8A1	SP4_HUMAN	6671	SP4	0.63
CO8A1_HUMAN	1295	COL8A1	UBQL4_HUMAN	56893	UBQLN4	0.63
CO8A1_HUMAN	1295	COL8A1	VAC14_HUMAN	55697	VAC14	0.63
CO8A1_HUMAN	1295	COL8A1	INCA1_HUMAN	388324	INCA1	0.63
CO8A1_HUMAN	1295	COL8A1	VINC_HUMAN	7414	VCL	0.59
CO8A1_HUMAN	1295	COL8A1	CO8A1_HUMAN	1295	COL8A1	0.52
CO8A1_HUMAN	1295	COL8A1	PAXI_HUMAN	5829	PXN	0.49
CO4A3_HUMAN	1285	COL4A3	MFAP2_HUMAN	4237	MFAP2	0.75
CO4A3_HUMAN	1285	COL4A3	VHL_HUMAN	7428	VHL	0.73
CO4A3_HUMAN	1285	COL4A3	KLK6_HUMAN	5653	KLK6	0.68
CO4A3_HUMAN	1285	COL4A3	GLYM_HUMAN	6472	SHMT2	0.63
CO4A3_HUMAN	1285	COL4A3	MOV10_HUMAN	4343	MOV10	0.63
CO4A3_HUMAN	1285	COL4A3	MATN2_HUMAN	4147	MATN2	0.62
CO4A3_HUMAN	1285	COL4A3	FBLN2_HUMAN	2199	FBLN2	0.62
CO4A3_HUMAN	1285	COL4A3	C1QR1_HUMAN	22918	CD93	0.52
CO4A3_HUMAN	1285	COL4A3	CO4A5_HUMAN	1287	COL4A5	0.52
CO4A3_HUMAN	1285	COL4A3	PGS2_HUMAN	1634	DCN	0.52
CO4A3_HUMAN	1285	COL4A3	HABP2_HUMAN	3026	HABP2	0.52
CO4A3_HUMAN	1285	COL4A3	FINC_HUMAN	2335	FN1	0.52
CO4A3_HUMAN	1285	COL4A3	C43BP_HUMAN	10087	COL4A3BP	0.52
CO4A3_HUMAN	1285	COL4A3	ANTR2_HUMAN	118429	ANTXR2	0.52
CO4A3_HUMAN	1285	COL4A3	USH2A_HUMAN	7399	USH2A	0.52
CO4A3_HUMAN	1285	COL4A3	ONCM_HUMAN	5008	OSM	0.52
CO4A3_HUMAN	1285	COL4A3	A4_HUMAN	351	APP	0.52
CO4A3_HUMAN	1285	COL4A3	KCC2B_HUMAN	816	CAMK2B	0.52
CO4A3_HUMAN	1285	COL4A3	GDN_HUMAN	5270	SERPINE2	0.52
CO4A3_HUMAN	1285	COL4A3	MMP9_HUMAN	4318	MMP9	0.52
CO4A3_HUMAN	1285	COL4A3	BGH3_HUMAN	7045	TGFBI	0.52
CO4A3_HUMAN	1285	COL4A3	CO4A4_HUMAN	1286	COL4A4	0.52
CO2_HUMAN	717	C2	CO4B_HUMAN	721	C4B	0.84
CO2_HUMAN	717	C2	CO5_HUMAN	727	C5	0.62
CO2_HUMAN	717	C2	CO3_HUMAN	718	C3	0.52
CO2_HUMAN	717	C2	MASP1_HUMAN	5648	MASP1	0.52
CO2_HUMAN	717	C2	PSA4_HUMAN	5685	PSMA4	0.52
CO3_HUMAN	718	C3	CFAH_HUMAN	3075	CFH	0.9
CO3_HUMAN	718	C3	CFAI_HUMAN	3426	CFI	0.89
CO3_HUMAN	718	C3	VSIG4_HUMAN	11326	VSIG4	0.87
CO3_HUMAN	718	C3	CFAB_HUMAN	629	CFB	0.86
CO3_HUMAN	718	C3	ITAX_HUMAN	3687	ITGAX	0.86
CO3_HUMAN	718	C3	PROP_HUMAN	5199	CFP	0.85
CO3_HUMAN	718	C3	FHR4_HUMAN	10877	CFHR4	0.76
CO3_HUMAN	718	C3	FHR3_HUMAN	10878	CFHR3	0.75
CO3_HUMAN	718	C3	FHR5_HUMAN	81494	CFHR5	0.75
CO3_HUMAN	718	C3	CO5_HUMAN	727	C5	0.75
CO3_HUMAN	718	C3	MCP_HUMAN	4179	CD46	0.75
CO3_HUMAN	718	C3	CR2_HUMAN	1380	CR2	0.71
CO3_HUMAN	718	C3	CBPN_HUMAN	1369	CPN1	0.67
CO3_HUMAN	718	C3	CR1_HUMAN	1378	CR1	0.65
CO3_HUMAN	718	C3	ITAM_HUMAN	3684	ITGAM	0.65
CO3_HUMAN	718	C3	RAD21_HUMAN	5885	RAD21	0.63
CO3_HUMAN	718	C3	GDPD1_HUMAN	284161	GDPD1	0.63
CO3_HUMAN	718	C3	FINC_HUMAN	2335	FN1	0.63
CO3_HUMAN	718	C3	ASF1B_HUMAN	55723	ASF1B	0.63
CO3_HUMAN	718	C3	DD19B_HUMAN	11269	DDX19B	0.63
CO3_HUMAN	718	C3	VHL_HUMAN	7428	VHL	0.63
CO3_HUMAN	718	C3	IGHM_HUMAN	3507	IGHM	0.63
CO3_HUMAN	718	C3	FLNB_HUMAN	2317	FLNB	0.63
CO3_HUMAN	718	C3	FLNC_HUMAN	2318	FLNC	0.63
CO3_HUMAN	718	C3	ASCC1_HUMAN	51008	ASCC1	0.63
CO3_HUMAN	718	C3	TGM2_HUMAN	7052	TGM2	0.63
CO3_HUMAN	718	C3	ROA1_HUMAN	3178	HNRNPA1	0.63
CO3_HUMAN	718	C3	CO3_HUMAN	718	C3	0.59
CO3_HUMAN	718	C3	C3AR_HUMAN	719	C3AR1	0.52
CO3_HUMAN	718	C3	O95973_HUMAN			0.52
CO3_HUMAN	718	C3	VTDB_HUMAN	2638	GC	0.52
CO3_HUMAN	718	C3	LAMA1_HUMAN	284217	LAMA1	0.52
CO3_HUMAN	718	C3	OLFM4_HUMAN	10562	OLFM4	0.52
CO3_HUMAN	718	C3	PAPP1_HUMAN	5069	PAPPA	0.52
CO3_HUMAN	718	C3	LRP1_HUMAN	4035	LRP1	0.52
CO3_HUMAN	718	C3	ABL1_HUMAN	25	ABL1	0.52
CO3_HUMAN	718	C3	C5ARL_HUMAN	27202	GPR77	0.52
CO3_HUMAN	718	C3	CATG_HUMAN	1511	CTSG	0.52
CO3_HUMAN	718	C3	MASP1_HUMAN	5648	MASP1	0.52
CO9_HUMAN	735	C9	CD59_HUMAN	966	CD59	0.85
CO9_HUMAN	735	C9	CLUS_HUMAN	1191	CLU	0.75
CO9_HUMAN	735	C9	FINC_HUMAN	2335	FN1	0.63
CO9_HUMAN	735	C9	HBXIP_HUMAN	10542	HBXIP	0.63
CO9_HUMAN	735	C9	CO8A_HUMAN	731	C8A	0.63
MCP_HUMAN	4179	CD46	MOES_HUMAN	4478	MSN	0.84
MCP_HUMAN	4179	CD46	ITB1_HUMAN	3688	ITGB1	0.83
MCP_HUMAN	4179	CD46	JAG1_HUMAN	182	JAG1	0.79
MCP_HUMAN	4179	CD46	SRC_HUMAN	6714	SRC	0.77
MCP_HUMAN	4179	CD46	YES_HUMAN	7525	YES1	0.73
MCP_HUMAN	4179	CD46	CD151_HUMAN	977	CD151	0.72
MCP_HUMAN	4179	CD46	CD81_HUMAN	975	CD81	0.72
MCP_HUMAN	4179	CD46	CD82_HUMAN	3732	CD82	0.72
MCP_HUMAN	4179	CD46	ITA2_HUMAN	3673	ITGA2	0.72
MCP_HUMAN	4179	CD46	CD9_HUMAN	928	CD9	0.72
MCP_HUMAN	4179	CD46	L2GL1_HUMAN	3996	LLGL1	0.65
MCP_HUMAN	4179	CD46	DLG4_HUMAN	1742	DLG4	0.65
MCP_HUMAN	4179	CD46	FLNB_HUMAN	2317	FLNB	0.63
MCP_HUMAN	4179	CD46	STK39_HUMAN	27347	STK39	0.63
MCP_HUMAN	4179	CD46	TSN4_HUMAN	7106	TSPAN4	0.62
MCP_HUMAN	4179	CD46	MCP_HUMAN	4179	CD46	0.62
CFAB_HUMAN	629	CFB	PROP_HUMAN	5199	CFP	0.86
CFAB_HUMAN	629	CFB	ALBU_HUMAN	213	ALB	0.72
CFAB_HUMAN	629	CFB	LAMC3_HUMAN	10319	LAMC3	0.63
CFAB_HUMAN	629	CFB	RFA2_HUMAN	6118	RPA2	0.63
CFAB_HUMAN	629	CFB	FINC_HUMAN	2335	FN1	0.63
CFAB_HUMAN	629	CFB	DD19B_HUMAN	11269	DDX19B	0.63
CFAB_HUMAN	629	CFB	HBXIP_HUMAN	10542	HBXIP	0.63
CFAB_HUMAN	629	CFB	GDPD1_HUMAN	284161	GDPD1	0.63
CFAB_HUMAN	629	CFB	CFAB_HUMAN	629	CFB	0.49
CFAH_HUMAN	3075	CFH	CRP_HUMAN	1401	CRP	0.76
CFAH_HUMAN	3075	CFH	LYAM1_HUMAN	6402	SELL	0.75
CFAH_HUMAN	3075	CFH	ALBU_HUMAN	213	ALB	0.72
CFAH_HUMAN	3075	CFH	AP2A_HUMAN	7020	TFAP2A	0.63
CFAH_HUMAN	3075	CFH	GRB2_HUMAN	2885	GRB2	0.63
CFAH_HUMAN	3075	CFH	YTDC1_HUMAN	91746	YTHDC1	0.63
CFAH_HUMAN	3075	CFH	EP300_HUMAN	2033	EP300	0.63
CFAH_HUMAN	3075	CFH	SMAD3_HUMAN	4088	SMAD3	0.63
CFAH_HUMAN	3075	CFH	VDR_HUMAN	7421	VDR	0.63
CFAH_HUMAN	3075	CFH	ZBT16_HUMAN	7704	ZBTB16	0.63
CFAH_HUMAN	3075	CFH	AP2C_HUMAN	7022	TFAP2C	0.63
CFAH_HUMAN	3075	CFH	FHR1_HUMAN	100293069, 3078	LOC100293069, CFHR1	0.62
CFAH_HUMAN	3075	CFH	CFAI_HUMAN	3426	CFI	0.62
CFAH_HUMAN	3075	CFH	ITAM_HUMAN	3684	ITGAM	0.52
CFAH_HUMAN	3075	CFH	PTX3_HUMAN	5806	PTX3	0.52
CFAH_HUMAN	3075	CFH	DMP1_HUMAN	1758	DMP1	0.52
CFAH_HUMAN	3075	CFH	TSP1_HUMAN	7057	THBS1	0.52
CFAH_HUMAN	3075	CFH	ADML_HUMAN	133	ADM	0.52
FHR1_HUMAN	3078	CFHR1	LBP_HUMAN	3929	LBP	0.73
FHR1_HUMAN	3078	CFHR1	PRDX4_HUMAN	10549	PRDX4	0.63
FHR1_HUMAN	3078	CFHR1	APOA1_HUMAN	335	APOA1	0.62
FHR2_HUMAN	3080	CFHR2	A4_HUMAN	351	APP	0.56
FHR3_HUMAN	10878	CFHR3	PRDX4_HUMAN	10549	PRDX4	0.63
FHR4_HUMAN	10877	CFHR4	CDC42_HUMAN	998	CDC42	0.63
FHR4_HUMAN	10877	CFHR4	FHR4_HUMAN	10877	CFHR4	0.55
CFAI_HUMAN	3426	CFI	GLP1R_HUMAN	2740	GLP1R	0.72
CFAI_HUMAN	3426	CFI	ECM1_HUMAN	1893	ECM1	0.63
F13B_HUMAN	2165	F13B	F13A_HUMAN	2162	F13A1	0.87
F13B_HUMAN	2165	F13B	FIBG_HUMAN	2266	FGG	0.58
VTNC_HUMAN	7448	VTN	PAI1_HUMAN	5054	SERPINE1	0.9
VTNC_HUMAN	7448	VTN	PVR_HUMAN	5817	PVR	0.85
VTNC_HUMAN	7448	VTN	AMPH_HUMAN	273	AMPH	0.85
VTNC_HUMAN	7448	VTN	TGFB1_HUMAN	7040	TGFB1	0.85
VTNC_HUMAN	7448	VTN	IGF2_HUMAN	3481	IGF2	0.85
VTNC_HUMAN	7448	VTN	KNG1_HUMAN	3827	KNG1	0.76
VTNC_HUMAN	7448	VTN	COLI_HUMAN	5443	POMC	0.75
VTNC_HUMAN	7448	VTN	EGF_HUMAN	1950	EGF	0.75
VTNC_HUMAN	7448	VTN	LACRT_HUMAN	90070	LACRT	0.75
VTNC_HUMAN	7448	VTN	FGF2_HUMAN	2247	FGF2	0.75
VTNC_HUMAN	7448	VTN	IBP5_HUMAN	3488	IGFBP5	0.75
VTNC_HUMAN	7448	VTN	TGFB2_HUMAN	7042	TGFB2	0.75
VTNC_HUMAN	7448	VTN	C1QBP_HUMAN	708	C1QBP	0.68
VTNC_HUMAN	7448	VTN	KAPCA_HUMAN	5566	PRKACA	0.65
VTNC_HUMAN	7448	VTN	VTNC_HUMAN	7448	VTN	0.65
VTNC_HUMAN	7448	VTN	FIBG_HUMAN	2266	FGG	0.65
VTNC_HUMAN	7448	VTN	ITB3_HUMAN	3690	ITGB3	0.65
VTNC_HUMAN	7448	VTN	UPAR_HUMAN	5329	PLAUR	0.65
VTNC_HUMAN	7448	VTN	GEM_HUMAN	2669	GEM	0.63
VTNC_HUMAN	7448	VTN	RHXF1_HUMAN	158800	RHOXF1	0.63
VTNC_HUMAN	7448	VTN	ADHX_HUMAN	128	ADH5	0.63
VTNC_HUMAN	7448	VTN	CSN5_HUMAN	10987	COPS5	0.63
VTNC_HUMAN	7448	VTN	ETV7_HUMAN	51513	ETV7	0.63
VTNC_HUMAN	7448	VTN	CD3Z_HUMAN	919	CD247	0.63
VTNC_HUMAN	7448	VTN	CKS2_HUMAN	1164	CKS2	0.63
VTNC_HUMAN	7448	VTN	EED_HUMAN	8726	EED	0.63
VTNC_HUMAN	7448	VTN	CRADD_HUMAN	8738	CRADD	0.63
VTNC_HUMAN	7448	VTN	LNX2_HUMAN	222484	LNX2	0.63
VTNC_HUMAN	7448	VTN	WIPI2_HUMAN	26100	WIPI2	0.63
VTNC_HUMAN	7448	VTN	CBX1_HUMAN	10951	CBX1	0.63
VTNC_HUMAN	7448	VTN	ADTRP_HUMAN	84830	ADTRP	0.63
VTNC_HUMAN	7448	VTN	GBRL1_HUMAN	23710	GABARAPL1	0.63
VTNC_HUMAN	7448	VTN	PRDX4_HUMAN	10549	PRDX4	0.63
VTNC_HUMAN	7448	VTN	CUL7_HUMAN	9820	CUL7	0.63
VTNC_HUMAN	7448	VTN	PASK_HUMAN	23178	PASK	0.63
VTNC_HUMAN	7448	VTN	RL13A_HUMAN	23521	RPL13A	0.63
VTNC_HUMAN	7448	VTN	GOPC_HUMAN	57120	GOPC	0.63
VTNC_HUMAN	7448	VTN	DHE3_HUMAN	2746	GLUD1	0.63
VTNC_HUMAN	7448	VTN	SIX1_HUMAN	6495	SIX1	0.63
VTNC_HUMAN	7448	VTN	A4_HUMAN	351	APP	0.56
VTNC_HUMAN	7448	VTN	KPCA_HUMAN	5578	PRKCA	0.55
VTNC_HUMAN	7448	VTN	CSK21_HUMAN	1457	CSNK2A1	0.55
VTNC_HUMAN	7448	VTN	TR11B_HUMAN	4982	TNFRSF11B	0.52
VTNC_HUMAN	7448	VTN	HGF_HUMAN	3082	HGF	0.52
VTNC_HUMAN	7448	VTN	ITB5_HUMAN	3693	ITGB5	0.52
VTNC_HUMAN	7448	VTN	ITB6_HUMAN	3694	ITGB6	0.52
VTNC_HUMAN	7448	VTN	ITAV_HUMAN	3685	ITGAV	0.52
VTNC_HUMAN	7448	VTN	KPCB_HUMAN	5579	PRKCB	0.52
VTNC_HUMAN	7448	VTN	KPCG_HUMAN	5582	PRKCG	0.52
VTNC_HUMAN	7448	VTN	ITB8_HUMAN	3696	ITGB8	0.52
VTNC_HUMAN	7448	VTN	ITA8_HUMAN	8516	ITGA8	0.52
VTNC_HUMAN	7448	VTN	PRP8_HUMAN	10594	PRPF8	0.49
VTNC_HUMAN	7448	VTN	SF3B1_HUMAN	23451	SF3B1	0.49
VTNC_HUMAN	7448	VTN	PP1A_HUMAN	5499	PPP1CA	0.49
VTNC_HUMAN	7448	VTN	DHX15_HUMAN	1665	DHX15	0.49
VTNC_HUMAN	7448	VTN	SNF5_HUMAN	6598	SMARCB1	0.49
VTNC_HUMAN	7448	VTN	SFPQ_HUMAN	6421	SFPQ	0.49
VTNC_HUMAN	7448	VTN	NH2L1_HUMAN	4809	NHP2L1	0.49
VTNC_HUMAN	7448	VTN	DDB1_HUMAN	100290337, 1642	LOC100290337, DDB1	0.49
VTNC_HUMAN	7448	VTN	SMU1_HUMAN	55234	SMU1	0.49
VTNC_HUMAN	7448	VTN	SRSF1_HUMAN	6426	SRSF1	0.49
VTNC_HUMAN	7448	VTN	SAFB1_HUMAN	6294	SAFB	0.49
VTNC_HUMAN	7448	VTN	HNRPU_HUMAN	3192	HNRNPU	0.49
VTNC_HUMAN	7448	VTN	SF3A1_HUMAN	10291	SF3A1	0.49
VTNC_HUMAN	7448	VTN	SRS10_HUMAN	10772	SRSF10	0.49
VTNC_HUMAN	7448	VTN	BUD31_HUMAN	8896	BUD31	0.49
VTNC_HUMAN	7448	VTN	LC7L3_HUMAN	51747	LUC7L3	0.49
VTNC_HUMAN	7448	VTN	RS11_HUMAN	6205	RPS11	0.49
VTNC_HUMAN	7448	VTN	PR40A_HUMAN	55660	PRPF40A	0.49
VTNC_HUMAN	7448	VTN	HNRPM_HUMAN	4670	HNRNPM	0.49
VTNC_HUMAN	7448	VTN	S10A9_HUMAN	6280	S100A9	0.49
VTNC_HUMAN	7448	VTN	HP1B3_HUMAN	50809	HP1BP3	0.49
VTNC_HUMAN	7448	VTN	DDX5_HUMAN	1655	DDX5	0.49
VTNC_HUMAN	7448	VTN	DHX9_HUMAN	1660	DHX9	0.49
VTNC_HUMAN	7448	VTN	ILF3_HUMAN	3609	ILF3	0.49
VTNC_HUMAN	7448	VTN	RED_HUMAN	3550	IK	0.49
VTNC_HUMAN	7448	VTN	WDR18_HUMAN	57418	WDR18	0.49
VTNC_HUMAN	7448	VTN	SNUT2_HUMAN	10713	USP39	0.49
VTNC_HUMAN	7448	VTN	PRP19_HUMAN	27339	PRPF19	0.49
VTNC_HUMAN	7448	VTN	RU2A_HUMAN	6627	SNRPA1	0.49
VTNC_HUMAN	7448	VTN	SEPT7_HUMAN	989	2016-09-07	0.49
VTNC_HUMAN	7448	VTN	HNRPR_HUMAN	10236	HNRNPR	0.49
VTNC_HUMAN	7448	VTN	SRS11_HUMAN	9295	SRSF11	0.49
VTNC_HUMAN	7448	VTN	ILF2_HUMAN	3608	ILF2	0.49
VTNC_HUMAN	7448	VTN	DESP_HUMAN	1832	DSP	0.49
VTNC_HUMAN	7448	VTN	RBM39_HUMAN	9584	RBM39	0.49
VTNC_HUMAN	7448	VTN	NFIA_HUMAN	4774	NFIA	0.49
VTNC_HUMAN	7448	VTN	CDC5L_HUMAN	988	CDC5L	0.49
VTNC_HUMAN	7448	VTN	SAP18_HUMAN	10284	SAP18	0.49
VTNC_HUMAN	7448	VTN	RBM25_HUMAN	58517	RBM25	0.49
VTNC_HUMAN	7448	VTN	SERA_HUMAN	26227	PHGDH	0.49
VTNC_HUMAN	7448	VTN	PM14_HUMAN	51639	SF3B14	0.49
VTNC_HUMAN	7448	VTN	DEK_HUMAN	7913	DEK	0.49
VTNC_HUMAN	7448	VTN	SF3B3_HUMAN	23450	SF3B3	0.49
ASPM_HUMAN	259266	ASPM	UBE3A_HUMAN	7337	UBE3A	0.72
ASPM_HUMAN	259266	ASPM	SMYD2_HUMAN	56950	SMYD2	0.63
ASPM_HUMAN	259266	ASPM	PEX19_HUMAN	5824	PEX19	0.63
ASPM_HUMAN	259266	ASPM	IF6_HUMAN	3692	EIF6	0.63
ASPM_HUMAN	259266	ASPM	KS6A1_HUMAN	6195	RPS6KA1	0.63
ASPM_HUMAN	259266	ASPM	EAF1_HUMAN	85403	EAF1	0.63
ASPM_HUMAN	259266	ASPM	MYC_HUMAN	4609	MYC	0.63
ASPM_HUMAN	259266	ASPM	DNLI4_HUMAN	3981	LIG4	0.63
ASPM_HUMAN	259266	ASPM	THAP7_HUMAN	80764	THAP7	0.63
ASPM_HUMAN	259266	ASPM	P63_HUMAN	8626	TP63	0.63
ASPM_HUMAN	259266	ASPM	GASP2_HUMAN	114928	GPRASP2	0.63
ASPM_HUMAN	259266	ASPM	GPN3_HUMAN	51184	GPN3	0.63
ASPM_HUMAN	259266	ASPM	P53_HUMAN	7157	TP53	0.63
ASPM_HUMAN	259266	ASPM	IN4L2_HUMAN	644619	INTS4L2	0.63
ASPM_HUMAN	259266	ASPM	SNX7_HUMAN	51375	SNX7	0.63
ASPM_HUMAN	259266	ASPM	P73_HUMAN	7161	TP73	0.63
ASPM_HUMAN	259266	ASPM	DPA1_HUMAN	3113	HLA-DPA1	0.63
ASPM_HUMAN	259266	ASPM	HAUS7_HUMAN	55559	HAUS7	0.63
ASPM_HUMAN	259266	ASPM	SUMO2_HUMAN	6613	SUMO2	0.63
ASPM_HUMAN	259266	ASPM	DTBP1_HUMAN	84062	DTNBP1	0.63
ASPM_HUMAN	259266	ASPM	SKAP1_HUMAN	8631	SKAP1	0.63
ASPM_HUMAN	259266	ASPM	CDK4_HUMAN	1019	CDK4	0.63
ASPM_HUMAN	259266	ASPM	CUL3_HUMAN	8452	CUL3	0.63
ASPM_HUMAN	259266	ASPM	SPC24_HUMAN	147841	SPC24	0.63
ASPM_HUMAN	259266	ASPM	PLK1_HUMAN	5347	PLK1	0.52
CNN2_HUMAN	1265	CNN2	FINC_HUMAN	2335	FN1	0.72
CNN2_HUMAN	1265	CNN2	ATE1_HUMAN	11101	ATE1	0.63
CNN2_HUMAN	1265	CNN2	PDC10_HUMAN	11235	PDCD10	0.63
CNN2_HUMAN	1265	CNN2	CD81_HUMAN	975	CD81	0.63
CNN2_HUMAN	1265	CNN2	FUBP1_HUMAN	8880	FUBP1	0.63
CNN2_HUMAN	1265	CNN2	ERP44_HUMAN	23071	ERP44	0.63
CNN2_HUMAN	1265	CNN2	LAGE3_HUMAN	8270	LAGE3	0.63
CNN2_HUMAN	1265	CNN2	TPPC9_HUMAN	83696	TRAPPC9	0.63
CNN2_HUMAN	1265	CNN2	PAN2_HUMAN	9924	PAN2	0.63
CNN2_HUMAN	1265	CNN2	CNN3_HUMAN	1266	CNN3	0.63
CNN2_HUMAN	1265	CNN2	ELAV1_HUMAN	1994	ELAVL1	0.63
CNN2_HUMAN	1265	CNN2	MAT2B_HUMAN	27430	MAT2B	0.63
CNN2_HUMAN	1265	CNN2	HEM2_HUMAN	210	ALAD	0.63
CNN2_HUMAN	1265	CNN2	ACTB_HUMAN	60	ACTB	0.52
CNN2_HUMAN	1265	CNN2	HNRH2_HUMAN	3188	HNRNPH2	0.49
CNN2_HUMAN	1265	CNN2	TPM1_HUMAN	7168	TPM1	0.49
CNN2_HUMAN	1265	CNN2	ZYX_HUMAN	7791	ZYX	0.49
CNN2_HUMAN	1265	CNN2	FSCN1_HUMAN	6624	FSCN1	0.49
CNN2_HUMAN	1265	CNN2	ACTA_HUMAN	59	ACTA2	0.49
MAP2_HUMAN	4133	MAP2	GRB2_HUMAN	2885	GRB2	0.9
MAP2_HUMAN	4133	MAP2	FYN_HUMAN	2534	FYN	0.87
MAP2_HUMAN	4133	MAP2	MYO7A_HUMAN	4647	MYO7A	0.79
MAP2_HUMAN	4133	MAP2	TBA1A_HUMAN	7846	TUBA1A	0.78
MAP2_HUMAN	4133	MAP2	MAP2_HUMAN	4133	MAP2	0.75
MAP2_HUMAN	4133	MAP2	SRC_HUMAN	6714	SRC	0.75
MAP2_HUMAN	4133	MAP2	NFL_HUMAN	4747	NEFL	0.75
MAP2_HUMAN	4133	MAP2	ACTB_HUMAN	60	ACTB	0.69
MAP2_HUMAN	4133	MAP2	DAG1_HUMAN	1605	DAG1	0.68
MAP2_HUMAN	4133	MAP2	MARK4_HUMAN	57787	MARK4	0.67
MAP2_HUMAN	4133	MAP2	CPEB1_HUMAN	64506	CPEB1	0.64
MAP2_HUMAN	4133	MAP2	ABCF1_HUMAN	23	ABCF1	0.63
MAP2_HUMAN	4133	MAP2	RL23A_HUMAN	6147	RPL23A	0.63
MAP2_HUMAN	4133	MAP2	NUFP1_HUMAN	26747	NUFIP1	0.63
MAP2_HUMAN	4133	MAP2	NMT1_HUMAN	4836	NMT1	0.63
MAP2_HUMAN	4133	MAP2	PSMD8_HUMAN	5714	PSMD8	0.63
MAP2_HUMAN	4133	MAP2	KAP3_HUMAN	5577	PRKAR2B	0.63
MAP2_HUMAN	4133	MAP2	DHX9_HUMAN	1660	DHX9	0.63
MAP2_HUMAN	4133	MAP2	PSD13_HUMAN	5719	PSMD13	0.63
MAP2_HUMAN	4133	MAP2	PTBP3_HUMAN	9991	PTBP3	0.63
MAP2_HUMAN	4133	MAP2	DC1I2_HUMAN	1781	DYNC1I2	0.63
MAP2_HUMAN	4133	MAP2	PRS8_HUMAN	5705	PSMC5	0.63
MAP2_HUMAN	4133	MAP2	ROA0_HUMAN	10949	HNRNPA0	0.63
MAP2_HUMAN	4133	MAP2	YBOX1_HUMAN	4904	YBX1	0.63
MAP2_HUMAN	4133	MAP2	HECW2_HUMAN	57520	HECW2	0.63
MAP2_HUMAN	4133	MAP2	KAP2_HUMAN	5576	PRKAR2A	0.63
MAP2_HUMAN	4133	MAP2	NEDD4_HUMAN	4734	NEDD4	0.63
MAP2_HUMAN	4133	MAP2	IF2B3_HUMAN	10643	IGF2BP3	0.63
MAP2_HUMAN	4133	MAP2	EIF3K_HUMAN	27335	EIF3K	0.63
MAP2_HUMAN	4133	MAP2	DGUOK_HUMAN	1716	DGUOK	0.63
MAP2_HUMAN	4133	MAP2	DIM1_HUMAN	27292	DIMT1	0.63
MAP2_HUMAN	4133	MAP2	HAX1_HUMAN	10456	HAX1	0.63
MAP2_HUMAN	4133	MAP2	PA2G4_HUMAN	5036	PA2G4	0.63
MAP2_HUMAN	4133	MAP2	EIF3C_HUMAN	8663	EIF3C	0.63
MAP2_HUMAN	4133	MAP2	ARMC1_HUMAN	55156	ARMC1	0.63
MAP2_HUMAN	4133	MAP2	NMDZ1_HUMAN	2902	GRIN1	0.59
MAP2_HUMAN	4133	MAP2	ACTN1_HUMAN	87	ACTN1	0.56
MAP2_HUMAN	4133	MAP2	JUNB_HUMAN	3726	JUNB	0.56
MAP2_HUMAN	4133	MAP2	PLEC_HUMAN	5339	PLEC	0.56
MAP2_HUMAN	4133	MAP2	A4_HUMAN	351	APP	0.56
MAP2_HUMAN	4133	MAP2	NED4L_HUMAN	23327	NEDD4L	0.56
MAP2_HUMAN	4133	MAP2	KAPCA_HUMAN	5566	PRKACA	0.55
MAP2_HUMAN	4133	MAP2	MARK1_HUMAN	4139	MARK1	0.52
MAP2_HUMAN	4133	MAP2	LIS1_HUMAN	5048	PAFAH1B1	0.52
MAP2_HUMAN	4133	MAP2	MARK3_HUMAN	4140	MARK3	0.52
MAP2_HUMAN	4133	MAP2	TTBK1_HUMAN	84630	TTBK1	0.52
MAP2_HUMAN	4133	MAP2	APOE_HUMAN	348	APOE	0.52
MAP2_HUMAN	4133	MAP2	NMDE4_HUMAN	2906	GRIN2D	0.52
MAP2_HUMAN	4133	MAP2	MDM2_HUMAN	4193	MDM2	0.49
MAP2_HUMAN	4133	MAP2	SCHI1_HUMAN	29970	SCHIP1	0.49
MAP2_HUMAN	4133	MAP2	RAE1L_HUMAN	8480	RAE1	0.49
MAP2_HUMAN	4133	MAP2	PEBB_HUMAN	865	CBFB	0.49
MYRIP_HUMAN	25924	MYRIP	RB27A_HUMAN	5873	RAB27A	0.81
MYRIP_HUMAN	25924	MYRIP	GRB2_HUMAN	2885	GRB2	0.63
MYRIP_HUMAN	25924	MYRIP	P85A_HUMAN	5295	PIK3R1	0.63
MYRIP_HUMAN	25924	MYRIP	NCK1_HUMAN	4690	NCK1	0.63
MYRIP_HUMAN	25924	MYRIP	CA216_HUMAN	127703	C1orf216	0.63
MYRIP_HUMAN	25924	MYRIP	MYO7A_HUMAN	4647	MYO7A	0.62
CYTC_HUMAN	1471	CST3	CATB_HUMAN	1508	CTSB	0.86
CYTC_HUMAN	1471	CST3	CO4A_HUMAN	720	C4A	0.85
CYTC_HUMAN	1471	CST3	CYTC_HUMAN	1471	CST3	0.77
CYTC_HUMAN	1471	CST3	ALBU_HUMAN	213	ALB	0.72
CYTC_HUMAN	1471	CST3	CYTB_HUMAN	1476	CSTB	0.65
CYTC_HUMAN	1471	CST3	CATS_HUMAN	1520	CTSS	0.63
CYTC_HUMAN	1471	CST3	ATX1_HUMAN	6310	ATXN1	0.63
CYTC_HUMAN	1471	CST3	RN115_HUMAN	27246	RNF115	0.63
CYTC_HUMAN	1471	CST3	PDZD2_HUMAN	23037	PDZD2	0.62
CYTC_HUMAN	1471	CST3	CATD_HUMAN	1509	CTSD	0.52
CYTC_HUMAN	1471	CST3	CATL1_HUMAN	1514	CTSL1	0.52
CTRB1_HUMAN	1504	CTRB1	AACT_HUMAN	12	SERPINA3	0.65
CTRB1_HUMAN	1504	CTRB1	PNMA2_HUMAN	10687	PNMA2	0.63
CTRB1_HUMAN	1504	CTRB1	A1AT_HUMAN	5265	SERPINA1	0.62
CTRB1_HUMAN	1504	CTRB1	LYPD3_HUMAN	27076	LYPD3	0.52
CTRB1_HUMAN	1504	CTRB1	A2AP_HUMAN	5345	SERPINF2	0.52
CTRB1_HUMAN	1504	CTRB1	A4_HUMAN	351	APP	0.49
FBLN5_HUMAN	10516	FBLN5	LOXL1_HUMAN	4016	LOXL1	0.9
FBLN5_HUMAN	10516	FBLN5	FBLN5_HUMAN	10516	FBLN5	0.88
FBLN5_HUMAN	10516	FBLN5	LYOX_HUMAN	4015	LOX	0.82
FBLN5_HUMAN	10516	FBLN5	ELN_HUMAN	2006	ELN	0.76
FBLN5_HUMAN	10516	FBLN5	FBLN4_HUMAN	30008	EFEMP2	0.76
FBLN5_HUMAN	10516	FBLN5	APOA_HUMAN	4018	LPA	0.75
FBLN5_HUMAN	10516	FBLN5	TOP3B_HUMAN	8940	TOP3B	0.73
FBLN5_HUMAN	10516	FBLN5	LTBP2_HUMAN	4053	LTBP2	0.7
FBLN5_HUMAN	10516	FBLN5	SODE_HUMAN	6649	SOD3	0.67
FBLN5_HUMAN	10516	FBLN5	FBN1_HUMAN	2200	FBN1	0.63
FBLN5_HUMAN	10516	FBLN5	ATN1_HUMAN	1822	ATN1	0.63
FBLN5_HUMAN	10516	FBLN5	GFI1B_HUMAN	8328	GFI1B	0.63
FBLN5_HUMAN	10516	FBLN5	PAXI1_HUMAN	22976	PAXIP1	0.63
FBLN5_HUMAN	10516	FBLN5	CEP57_HUMAN	9702	CEP57	0.63
FBLN5_HUMAN	10516	FBLN5	IFT88_HUMAN	8100	IFT88	0.63
FBLN5_HUMAN	10516	FBLN5	AP2C_HUMAN	7022	TFAP2C	0.63
FBLN5_HUMAN	10516	FBLN5	CNN1_HUMAN	1264	CNN1	0.63
HMCN1_HUMAN	83872	HMCN1	RPGF2_HUMAN	9693	RAPGEF2	0.63
HMCN1_HUMAN	83872	HMCN1	DDX1_HUMAN	1653	DDX1	0.49
MMP19_HUMAN	4327	MMP19	PGCA_HUMAN	176	ACAN	0.52
MMP9_HUMAN	4318	MMP9	TSP1_HUMAN	7057	THBS1	0.87
MMP9_HUMAN	4318	MMP9	MMP9_HUMAN	4318	MMP9	0.81
MMP9_HUMAN	4318	MMP9	CXCL5_HUMAN	6374	CXCL5	0.8
MMP9_HUMAN	4318	MMP9	TSP2_HUMAN	7058	THBS2	0.77
MMP9_HUMAN	4318	MMP9	TGFB1_HUMAN	7040	TGFB1	0.75
MMP9_HUMAN	4318	MMP9	NGAL_HUMAN	3934	LCN2	0.71
MMP9_HUMAN	4318	MMP9	SCUB3_HUMAN	222663	SCUBE3	0.68
MMP9_HUMAN	4318	MMP9	ELN_HUMAN	2006	ELN	0.68
MMP9_HUMAN	4318	MMP9	BTC_HUMAN	685	BTC	0.65
MMP9_HUMAN	4318	MMP9	TIMP3_HUMAN	7078	TIMP3	0.65
MMP9_HUMAN	4318	MMP9	CXCL6_HUMAN	6372	CXCL6	0.65
MMP9_HUMAN	4318	MMP9	ITA5_HUMAN	3678	ITGA5	0.63
MMP9_HUMAN	4318	MMP9	AREG_HUMAN	374, 727738	AREG, AREGB	0.63
MMP9_HUMAN	4318	MMP9	TIMP1_HUMAN	7076	TIMP1	0.63
MMP9_HUMAN	4318	MMP9	ITB1_HUMAN	3688	ITGB1	0.63
MMP9_HUMAN	4318	MMP9	TRY2_HUMAN	5645	PRSS2	0.62
MMP9_HUMAN	4318	MMP9	MMP7_HUMAN	4316	MMP7	0.62
MMP9_HUMAN	4318	MMP9	CO1A1_HUMAN	1277	COL1A1	0.62
MMP9_HUMAN	4318	MMP9	CD44_HUMAN	960	CD44	0.62
MMP9_HUMAN	4318	MMP9	CO4A6_HUMAN	1288	COL4A6	0.62
MMP9_HUMAN	4318	MMP9	KISS1_HUMAN	3814	KISS1	0.55
MMP9_HUMAN	4318	MMP9	GROA_HUMAN	2919	CXCL1	0.52
MMP9_HUMAN	4318	MMP9	CO4A2_HUMAN	1284	COL4A2	0.52
MMP9_HUMAN	4318	MMP9	PLMN_HUMAN	5340	PLG	0.52
MMP9_HUMAN	4318	MMP9	MMP10_HUMAN	4319	MMP10	0.52
MMP9_HUMAN	4318	MMP9	CO4A1_HUMAN	1282	COL4A1	0.52
MMP9_HUMAN	4318	MMP9	EPHB2_HUMAN	2048	EPHB2	0.52
MMP9_HUMAN	4318	MMP9	MEP1A_HUMAN	4224	MEP1A	0.52
MMP9_HUMAN	4318	MMP9	CO4A4_HUMAN	1286	COL4A4	0.52
MMP9_HUMAN	4318	MMP9	RECK_HUMAN	8434	RECK	0.52
MMP9_HUMAN	4318	MMP9	MMP26_HUMAN	56547	MMP26	0.52
MMP9_HUMAN	4318	MMP9	CO1A2_HUMAN	1278	COL1A2	0.52
MMP9_HUMAN	4318	MMP9	PZP_HUMAN	5858	PZP	0.52
MMP9_HUMAN	4318	MMP9	MEP1B_HUMAN	4225	MEP1B	0.52
MMP9_HUMAN	4318	MMP9	HPLN1_HUMAN	1404	HAPLN1	0.52
MMP9_HUMAN	4318	MMP9	FINC_HUMAN	2335	FN1	0.52
MMP9_HUMAN	4318	MMP9	CO4A5_HUMAN	1287	COL4A5	0.52
MMP9_HUMAN	4318	MMP9	IL8_HUMAN	3576	IL8	0.52
MMP9_HUMAN	4318	MMP9	TFPI1_HUMAN	7035	TFPI	0.52
MMP9_HUMAN	4318	MMP9	CSPG2_HUMAN	1462	VCAN	0.09
PVRL2_HUMAN	5819	PVRL2	PVRL3_HUMAN	25945	PVRL3	0.96
PVRL2_HUMAN	5819	PVRL2	AFAD_HUMAN	4301	MLLT4	0.9
PVRL2_HUMAN	5819	PVRL2	PVRL2_HUMAN	5819	PVRL2	0.89
PVRL2_HUMAN	5819	PVRL2	CD226_HUMAN	10666	CD226	0.88
PVRL2_HUMAN	5819	PVRL2	PICK1_HUMAN	9463	PICK1	0.82
PVRL2_HUMAN	5819	PVRL2	MDFI_HUMAN	4188	MDFI	0.74
PVRL2_HUMAN	5819	PVRL2	PVRL4_HUMAN	81607	PVRL4	0.68
PVRL2_HUMAN	5819	PVRL2	TIGIT_HUMAN	201633	TIGIT	0.68
PVRL2_HUMAN	5819	PVRL2	DREB_HUMAN	1627	DBN1	0.65
PVRL2_HUMAN	5819	PVRL2	LYRM4_HUMAN	57128	LYRM4	0.63
PVRL2_HUMAN	5819	PVRL2	SIAH1_HUMAN	6477	SIAH1	0.63
PVRL2_HUMAN	5819	PVRL2	KRA59_HUMAN	3846	KRTAP5-9	0.63
PVRL2_HUMAN	5819	PVRL2	DUS2L_HUMAN	54920	DUS2L	0.63
PVRL2_HUMAN	5819	PVRL2	FUT9_HUMAN	10690	FUT9	0.63
PVRL2_HUMAN	5819	PVRL2	NT2NL_HUMAN	388677	NOTCH2NL	0.63
PVRL2_HUMAN	5819	PVRL2	ATPK_HUMAN	9551	ATP5J2	0.63
PVRL2_HUMAN	5819	PVRL2	MK06_HUMAN	5597	MAPK6	0.63
PVRL2_HUMAN	5819	PVRL2	CEA21_HUMAN	90273	CEACAM21	0.63
PVRL2_HUMAN	5819	PVRL2	KR101_HUMAN	386677	KRTAP10-1	0.63
PVRL2_HUMAN	5819	PVRL2	KR107_HUMAN	386675	KRTAP10-7	0.63
PVRL2_HUMAN	5819	PVRL2	KR103_HUMAN	386682	KRTAP10-3	0.63
PVRL2_HUMAN	5819	PVRL2	KR105_HUMAN	386680	KRTAP10-5	0.63
PVRL2_HUMAN	5819	PVRL2	UBP53_HUMAN	54532	USP53	0.63
PVRL2_HUMAN	5819	PVRL2	TB22A_HUMAN	25771	TBC1D22A	0.63
PVRL2_HUMAN	5819	PVRL2	TNR12_HUMAN	51330	TNFRSF12A	0.56
TIMP3_HUMAN	7078	TIMP3	MMP2_HUMAN	4313	MMP2	0.86
TIMP3_HUMAN	7078	TIMP3	AGTR2_HUMAN	186	AGTR2	0.78
TIMP3_HUMAN	7078	TIMP3	MMP3_HUMAN	4314	MMP3	0.77
TIMP3_HUMAN	7078	TIMP3	ADA17_HUMAN	6868	ADAM17	0.75
TIMP3_HUMAN	7078	TIMP3	ATS5_HUMAN	11096	ADAMTS5	0.68
TIMP3_HUMAN	7078	TIMP3	FBLN3_HUMAN	2202	EFEMP1	0.67
TIMP3_HUMAN	7078	TIMP3	COL10_HUMAN	10584	COLEC10	0.63
TIMP3_HUMAN	7078	TIMP3	GILT_HUMAN	10437	IFI30	0.63
TIMP3_HUMAN	7078	TIMP3	TIMP2_HUMAN	7077	TIMP2	0.63
TIMP3_HUMAN	7078	TIMP3	ASGR2_HUMAN	433	ASGR2	0.63
TIMP3_HUMAN	7078	TIMP3	COL11_HUMAN	78989	COLEC11	0.63
TIMP3_HUMAN	7078	TIMP3	FLNB_HUMAN	2317	FLNB	0.63
TIMP3_HUMAN	7078	TIMP3	VGFR2_HUMAN	3791	KDR	0.55
TIMP3_HUMAN	7078	TIMP3	MMP14_HUMAN	4323	MMP14	0.52
TIMP3_HUMAN	7078	TIMP3	MMP13_HUMAN	4322	MMP13	0.52
BCAR1_HUMAN	9564	BCAR1	PTN1_HUMAN	5770	PTPN1	1
BCAR1_HUMAN	9564	BCAR1	CRK_HUMAN	1398	CRK	0.99
BCAR1_HUMAN	9564	BCAR1	FYN_HUMAN	2534	FYN	0.97
BCAR1_HUMAN	9564	BCAR1	FAK1_HUMAN	5747	PTK2	0.97
BCAR1_HUMAN	9564	BCAR1	SRC_HUMAN	6714	SRC	0.97
BCAR1_HUMAN	9564	BCAR1	NPHP1_HUMAN	4867	NPHP1	0.95
BCAR1_HUMAN	9564	BCAR1	PAXI_HUMAN	5829	PXN	0.91
BCAR1_HUMAN	9564	BCAR1	LYN_HUMAN	4067	LYN	0.9
BCAR1_HUMAN	9564	BCAR1	GRB2_HUMAN	2885	GRB2	0.9
BCAR1_HUMAN	9564	BCAR1	PTN12_HUMAN	5782	PTPN12	0.9
BCAR1_HUMAN	9564	BCAR1	CRKL_HUMAN	1399	CRKL	0.89
BCAR1_HUMAN	9564	BCAR1	TRIP6_HUMAN	7205	TRIP6	0.88
BCAR1_HUMAN	9564	BCAR1	CD2AP_HUMAN	23607	CD2AP	0.88
BCAR1_HUMAN	9564	BCAR1	FAK2_HUMAN	2185	PTK2B	0.88
BCAR1_HUMAN	9564	BCAR1	CASL_HUMAN	4739	NEDD9	0.88
BCAR1_HUMAN	9564	BCAR1	ABL1_HUMAN	25	ABL1	0.87
BCAR1_HUMAN	9564	BCAR1	LCK_HUMAN	3932	LCK	0.85
BCAR1_HUMAN	9564	BCAR1	NCK1_HUMAN	4690	NCK1	0.83
BCAR1_HUMAN	9564	BCAR1	SH3K1_HUMAN	30011	SH3KBP1	0.83
BCAR1_HUMAN	9564	BCAR1	RPGF1_HUMAN	2889	RAPGEF1	0.79
BCAR1_HUMAN	9564	BCAR1	DOCK1_HUMAN	1793	DOCK1	0.79
BCAR1_HUMAN	9564	BCAR1	FES_HUMAN	2242	FES	0.79
BCAR1_HUMAN	9564	BCAR1	SHIP2_HUMAN	3636	INPPL1	0.79
BCAR1_HUMAN	9564	BCAR1		80725	SRCIN1	0.79
BCAR1_HUMAN	9564	BCAR1	P85A_HUMAN	5295	PIK3R1	0.79
BCAR1_HUMAN	9564	BCAR1	1433Z_HUMAN	7534	YWHAZ	0.79
BCAR1_HUMAN	9564	BCAR1	BCAR3_HUMAN	8412	BCAR3	0.79
BCAR1_HUMAN	9564	BCAR1	RHG32_HUMAN	9743	ARHGAP32	0.78
BCAR1_HUMAN	9564	BCAR1	PTPRH_HUMAN	5794	PTPRH	0.76
BCAR1_HUMAN	9564	BCAR1	ZYX_HUMAN	7791	ZYX	0.76
BCAR1_HUMAN	9564	BCAR1	1433S_HUMAN	2810	SFN	0.76
BCAR1_HUMAN	9564	BCAR1	HCK_HUMAN	3055	HCK	0.75
BCAR1_HUMAN	9564	BCAR1	ACK1_HUMAN	10188	TNK2	0.75
BCAR1_HUMAN	9564	BCAR1	ESR1_HUMAN	2099	ESR1	0.75
BCAR1_HUMAN	9564	BCAR1	SH2D3_HUMAN	10044	SH2D3C	0.74
BCAR1_HUMAN	9564	BCAR1	SH23A_HUMAN	10045	SH2D3A	0.73
BCAR1_HUMAN	9564	BCAR1	MMP14_HUMAN	4323	MMP14	0.73
BCAR1_HUMAN	9564	BCAR1	ID2_HUMAN	3398	ID2	0.72
BCAR1_HUMAN	9564	BCAR1	PTN11_HUMAN	5781	PTPN11	0.72
BCAR1_HUMAN	9564	BCAR1	VINC_HUMAN	7414	VCL	0.72
BCAR1_HUMAN	9564	BCAR1	TENS1_HUMAN	7145	TNS1	0.72
BCAR1_HUMAN	9564	BCAR1	CDC42_HUMAN	998	CDC42	0.72
BCAR1_HUMAN	9564	BCAR1	MK08_HUMAN	5599	MAPK8	0.72
BCAR1_HUMAN	9564	BCAR1	UHRF2_HUMAN	115426	UHRF2	0.72
BCAR1_HUMAN	9564	BCAR1	TENS3_HUMAN	64759	TNS3	0.7
BCAR1_HUMAN	9564	BCAR1	SRCN1_HUMAN	80725	SRCIN1	0.65
BCAR1_HUMAN	9564	BCAR1	Q96ID7_HUMAN			0.63
BCAR1_HUMAN	9564	BCAR1	ITAV_HUMAN	3685	ITGAV	0.63
BCAR1_HUMAN	9564	BCAR1	1433E_HUMAN	7531	YWHAE	0.63
BCAR1_HUMAN	9564	BCAR1	PTPRF_HUMAN	5792	PTPRF	0.63
BCAR1_HUMAN	9564	BCAR1	GRP78_HUMAN	3309	HSPA5	0.63
BCAR1_HUMAN	9564	BCAR1	TBA4A_HUMAN	7277	TUBA4A	0.63
BCAR1_HUMAN	9564	BCAR1	TBA1A_HUMAN	7846	TUBA1A	0.63
BCAR1_HUMAN	9564	BCAR1	RAN_HUMAN	5901	RAN	0.63
BCAR1_HUMAN	9564	BCAR1	SEN34_HUMAN	79042	TSEN34	0.63
BCAR1_HUMAN	9564	BCAR1	E2F2_HUMAN	1870	E2F2	0.63
BCAR1_HUMAN	9564	BCAR1	CBL_HUMAN	867	CBL	0.63
BCAR1_HUMAN	9564	BCAR1	PR15A_HUMAN	23645	PPP1R15A	0.63
BCAR1_HUMAN	9564	BCAR1	HYOU1_HUMAN	10525	HYOU1	0.63
BCAR1_HUMAN	9564	BCAR1	ALK_HUMAN	238	ALK	0.63
BCAR1_HUMAN	9564	BCAR1	FXYD6_HUMAN	53826	FXYD6	0.63
BCAR1_HUMAN	9564	BCAR1	EGFR_HUMAN	1956	EGFR	0.63
BCAR1_HUMAN	9564	BCAR1	EPN1_HUMAN	29924	EPN1	0.63
BCAR1_HUMAN	9564	BCAR1	EFS_HUMAN	10278	EFS	0.63
BCAR1_HUMAN	9564	BCAR1	1433F_HUMAN	7533	YWHAH	0.63
BCAR1_HUMAN	9564	BCAR1	KI13A_HUMAN	63971	KIF13A	0.63
BCAR1_HUMAN	9564	BCAR1	VPS11_HUMAN	55823	VPS11	0.63
BCAR1_HUMAN	9564	BCAR1	ARMX3_HUMAN	51566	ARMCX3	0.63
BCAR1_HUMAN	9564	BCAR1	GMPR2_HUMAN	51292	GMPR2	0.63
BCAR1_HUMAN	9564	BCAR1	PTPRA_HUMAN	5786	PTPRA	0.62
BCAR1_HUMAN	9564	BCAR1	GELS_HUMAN	2934	GSN	0.55
BCAR1_HUMAN	9564	BCAR1	CASP3_HUMAN	836	CASP3	0.55
BCAR1_HUMAN	9564	BCAR1	CSPG4_HUMAN	1464	CSPG4	0.55
BCAR1_HUMAN	9564	BCAR1	PKD1_HUMAN	5310	PKD1	0.55
BCAR1_HUMAN	9564	BCAR1	FYB_HUMAN	2533	FYB	0.52
BCAR1_HUMAN	9564	BCAR1	LPP3_HUMAN	8613	PPAP2B	0.52
BCAR1_HUMAN	9564	BCAR1	ACTB_HUMAN	60	ACTB	0.52
BCAR1_HUMAN	9564	BCAR1	BMX_HUMAN	660	BMX	0.49
CX3C1_HUMAN	1524	CX3CR1	X3CL1_HUMAN	6376	CX3CL1	0.89
CXCR1_HUMAN	3577	CXCR1	IL8_HUMAN	3576	IL8	0.88
CXCR1_HUMAN	3577	CXCR1	GNAI2_HUMAN	2771	GNAI2	0.85
CXCR1_HUMAN	3577	CXCR1	CXCL7_HUMAN	5473	PPBP	0.66
CXCR1_HUMAN	3577	CXCR1	CXCL2_HUMAN	2920	CXCL2	0.65
CXCR1_HUMAN	3577	CXCR1	CXCL3_HUMAN	2921	CXCL3	0.65
CXCR1_HUMAN	3577	CXCR1	GROA_HUMAN	2919	CXCL1	0.63
CXCR1_HUMAN	3577	CXCR1	CXCL6_HUMAN	6372	CXCL6	0.63
CXCR1_HUMAN	3577	CXCR1	CXCL5_HUMAN	6374	CXCL5	0.63
CXCR1_HUMAN	3577	CXCR1	UBE2C_HUMAN	11065	UBE2C	0.63
CXCR1_HUMAN	3577	CXCR1	PDC6I_HUMAN	10015	PDCD6IP	0.63
CXCR1_HUMAN	3577	CXCR1	TBA1A_HUMAN	7846	TUBA1A	0.63
CXCR1_HUMAN	3577	CXCR1	CDK1_HUMAN	983	CDK1	0.63
CXCR1_HUMAN	3577	CXCR1	GNA15_HUMAN	2769	GNA15	0.62
CXCR1_HUMAN	3577	CXCR1	CXCR1_HUMAN	3577	CXCR1	0.52
CXCR1_HUMAN	3577	CXCR1	GNA14_HUMAN	9630	GNA14	0.52
CXCR1_HUMAN	3577	CXCR1	CXCR2_HUMAN	3579	CXCR2	0.52
CXCR1_HUMAN	3577	CXCR1	ADA1A_HUMAN	148	ADRA1A	0.52
DDR1_HUMAN	780	DDR1	SHC1_HUMAN	6464	SHC1	0.86
DDR1_HUMAN	780	DDR1	PTN11_HUMAN	5781	PTPN11	0.78
DDR1_HUMAN	780	DDR1	NCK2_HUMAN	8440	NCK2	0.75
DDR1_HUMAN	780	DDR1	RGS2_HUMAN	5997	RGS2	0.73
DDR1_HUMAN	780	DDR1	IRS1_HUMAN	3667	IRS1	0.68
DDR1_HUMAN	780	DDR1	NUDT3_HUMAN	11165	NUDT3	0.63
DDR1_HUMAN	780	DDR1	HS90A_HUMAN	3320	HSP90AA1	0.63
DDR1_HUMAN	780	DDR1	TTHY_HUMAN	7276	TTR	0.63
DDR1_HUMAN	780	DDR1	SNR40_HUMAN	9410	SNRNP40	0.63
DDR1_HUMAN	780	DDR1	CDC37_HUMAN	11140	CDC37	0.63
DDR1_HUMAN	780	DDR1	T4S1_HUMAN	4071	TM4SF1	0.63
DDR1_HUMAN	780	DDR1	BEND5_HUMAN	79656	BEND5	0.63
DDR1_HUMAN	780	DDR1	MOV10_HUMAN	4343	MOV10	0.63
DDR1_HUMAN	780	DDR1	CADH2_HUMAN	1000	CDH2	0.63
DDR1_HUMAN	780	DDR1	CADH1_HUMAN	999	CDH1	0.63
DDR1_HUMAN	780	DDR1	SNAPN_HUMAN	23557	SNAPIN	0.63
DDR1_HUMAN	780	DDR1	NXF1_HUMAN	10482	NXF1	0.63
DDR1_HUMAN	780	DDR1	MK06_HUMAN	5597	MAPK6	0.63
DDR1_HUMAN	780	DDR1	FRS2_HUMAN	10818	FRS2	0.55
DDR1_HUMAN	780	DDR1	PLCG1_HUMAN	5335	PLCG1	0.55
DDR1_HUMAN	780	DDR1	CO5A2_HUMAN	1290	COL5A2	0.52
DDR1_HUMAN	780	DDR1	COBA1_HUMAN	1301	COL11A1	0.52
DDR1_HUMAN	780	DDR1	CO2A1_HUMAN	1280	COL2A1	0.52
DDR1_HUMAN	780	DDR1	DDR1_HUMAN	780	DDR1	0.52
DDR1_HUMAN	780	DDR1	CO3A1_HUMAN	1281	COL3A1	0.52
HTRA1_HUMAN	5654	HTRA1	FA46A_HUMAN	55603	FAM46A	0.73
HTRA1_HUMAN	5654	HTRA1	XIAP_HUMAN	331	XIAP	0.68
HTRA1_HUMAN	5654	HTRA1	CO3A1_HUMAN	1281	COL3A1	0.67
HTRA1_HUMAN	5654	HTRA1	GOGA2_HUMAN	2801	GOLGA2	0.65
HTRA1_HUMAN	5654	HTRA1	LRP10_HUMAN	26020	LRP10	0.63
HTRA1_HUMAN	5654	HTRA1	APOE_HUMAN	348	APOE	0.63
HTRA1_HUMAN	5654	HTRA1	CO1A1_HUMAN	1277	COL1A1	0.63
HTRA1_HUMAN	5654	HTRA1	CO2A1_HUMAN	1280	COL2A1	0.63
HTRA1_HUMAN	5654	HTRA1	TMM25_HUMAN	84866	TMEM25	0.63
HTRA1_HUMAN	5654	HTRA1	ICAL_HUMAN	831	CAST	0.63
HTRA1_HUMAN	5654	HTRA1	FCSD2_HUMAN	9873	FCHSD2	0.63
HTRA1_HUMAN	5654	HTRA1	NOS3_HUMAN	4846	NOS3	0.63
HTRA1_HUMAN	5654	HTRA1	PAR6B_HUMAN	84612	PARD6B	0.63
HTRA1_HUMAN	5654	HTRA1	IMDH1_HUMAN	3614	IMPDH1	0.63
HTRA1_HUMAN	5654	HTRA1	CDYL1_HUMAN	9425	CDYL	0.63
HTRA1_HUMAN	5654	HTRA1	CSK2B_HUMAN	1460	CSNK2B	0.63
HTRA1_HUMAN	5654	HTRA1	COX5A_HUMAN	9377	COX5A	0.63
HTRA1_HUMAN	5654	HTRA1	BMP4_HUMAN	652	BMP4	0.59
HTRA1_HUMAN	5654	HTRA1	GDF5_HUMAN	8200	GDF5	0.59
HTRA1_HUMAN	5654	HTRA1	GRB2_HUMAN	2885	GRB2	0.56
LRP6_HUMAN	4040	LRP6	GSK3B_HUMAN	2932	GSK3B	0.89
LRP6_HUMAN	4040	LRP6	DKK1_HUMAN	22943	DKK1	0.89
LRP6_HUMAN	4040	LRP6	AXIN1_HUMAN	8312	AXIN1	0.87
LRP6_HUMAN	4040	LRP6	FZD8_HUMAN	8325	FZD8	0.86
LRP6_HUMAN	4040	LRP6	WNT1_HUMAN	7471	WNT1	0.85
LRP6_HUMAN	4040	LRP6	SOST_HUMAN	50964	SOST	0.84
LRP6_HUMAN	4040	LRP6	WNT3A_HUMAN	89780	WNT3A	0.84
LRP6_HUMAN	4040	LRP6	LRRK2_HUMAN	120892	LRRK2	0.77
LRP6_HUMAN	4040	LRP6	CAV1_HUMAN	857	CAV1	0.77
LRP6_HUMAN	4040	LRP6	FZD5_HUMAN	7855	FZD5	0.75
LRP6_HUMAN	4040	LRP6	AT132_HUMAN	23400	ATP13A2	0.72
LRP6_HUMAN	4040	LRP6	CTNB1_HUMAN	1499	CTNNB1	0.72
LRP6_HUMAN	4040	LRP6	MESD_HUMAN	23184	MESDC2	0.72
LRP6_HUMAN	4040	LRP6	CAPR2_HUMAN	65981	CAPRIN2	0.72
LRP6_HUMAN	4040	LRP6	ANTR2_HUMAN	118429	ANTXR2	0.69
LRP6_HUMAN	4040	LRP6	GSK3A_HUMAN	2931	GSK3A	0.68
LRP6_HUMAN	4040	LRP6	ANTR1_HUMAN	84168	ANTXR1	0.67
LRP6_HUMAN	4040	LRP6	LRP6_HUMAN	4040	LRP6	0.65
LRP6_HUMAN	4040	LRP6	ETV6_HUMAN	2120	ETV6	0.63
LRP6_HUMAN	4040	LRP6	RHES_HUMAN	23551	RASD2	0.63
LRP6_HUMAN	4040	LRP6	NPC1_HUMAN	4864	NPC1	0.63
LRP6_HUMAN	4040	LRP6	ZNRF3_HUMAN	84133	ZNRF3	0.63
LRP6_HUMAN	4040	LRP6	PAR16_HUMAN	54956	PARP16	0.63
LRP6_HUMAN	4040	LRP6	WNT5A_HUMAN	7474	WNT5A	0.63
LRP6_HUMAN	4040	LRP6	BAMBI_HUMAN	25805	BAMBI	0.63
LRP6_HUMAN	4040	LRP6	RASF1_HUMAN	11186	RASSF1	0.63
LRP6_HUMAN	4040	LRP6	IQGA1_HUMAN	8826	IQGAP1	0.63
LRP6_HUMAN	4040	LRP6	LGR4_HUMAN	55366	LGR4	0.63
LRP6_HUMAN	4040	LRP6	TAZ_HUMAN	6901	TAZ	0.63
LRP6_HUMAN	4040	LRP6	SG196_HUMAN	84197	SGK196	0.63
LRP6_HUMAN	4040	LRP6	CHST9_HUMAN	83539	CHST9	0.63
LRP6_HUMAN	4040	LRP6	DKK2_HUMAN	27123	DKK2	0.62
LRP6_HUMAN	4040	LRP6	MESD1_HUMAN	59274	MESDC1	0.59
LRP6_HUMAN	4040	LRP6	APOB_HUMAN	338	APOB	0.56
LRP6_HUMAN	4040	LRP6	PEDF_HUMAN	5176	SERPINF1	0.56
LRP6_HUMAN	4040	LRP6	RB11A_HUMAN	8766	RAB11A	0.52
LRP6_HUMAN	4040	LRP6	EEA1_HUMAN	8411	EEA1	0.52
LRP6_HUMAN	4040	LRP6	AMMR1_HUMAN	9949	AMMECR1	0.23
LRP6_HUMAN	4040	LRP6	AMER1_HUMAN	9949	AMMECR1	0.23
LRP6_HUMAN	4040	LRP6	DAB2_HUMAN	1601	DAB2	0.19
PILRA_HUMAN	29992	PILRA	PTN6_HUMAN	5777	PTPN6	0.89
PILRA_HUMAN	29992	PILRA	PTN11_HUMAN	5781	PTPN11	0.83
PILRA_HUMAN	29992	PILRA	PILRB_HUMAN	29990	PILRB	0.63
PILRA_HUMAN	29992	PILRA	EIF2A_HUMAN	83939	EIF2A	0.63
PILRA_HUMAN	29992	PILRA	K319L_HUMAN	79932	KIAA0319L	0.63
PILRA_HUMAN	29992	PILRA	RCL_HUMAN	10591	C6orf108	0.63
PILRA_HUMAN	29992	PILRA	LAMA4_HUMAN	3910	LAMA4	0.63
PILRA_HUMAN	29992	PILRA	SRBS1_HUMAN	10580	SORBS1	0.63
PILRA_HUMAN	29992	PILRA	B4GN3_HUMAN	283358	B4GALNT3	0.63
PILRA_HUMAN	29992	PILRA	PODXL_HUMAN	5420	PODXL	0.63
PILRA_HUMAN	29992	PILRA	SAR1B_HUMAN	51128	SAR1B	0.63
PILRA_HUMAN	29992	PILRA	B4GN4_HUMAN	338707	B4GALNT4	0.63
PILRA_HUMAN	29992	PILRA	LRRT4_HUMAN	80059	LRRTM4	0.63
PILRA_HUMAN	29992	PILRA	TRI68_HUMAN	55128	TRIM68	0.63
PILRA_HUMAN	29992	PILRA	NID2_HUMAN	22795	NID2	0.63
PILRA_HUMAN	29992	PILRA	FCAR_HUMAN	2204	FCAR	0.52
PILRB_HUMAN	29990	PILRB	PTN11_HUMAN	5781	PTPN11	0.65
PILRB_HUMAN	29990	PILRB	PTN6_HUMAN	5777	PTPN6	0.65
PILRB_HUMAN	29990	PILRB	ABHGA_HUMAN	7920	ABHD16A	0.63
PILRB_HUMAN	29990	PILRB	BRCA1_HUMAN	672	BRCA1	0.63
PILRB_HUMAN	29990	PILRB	LYN_HUMAN	4067	LYN	0.52
PILRB_HUMAN	29990	PILRB	SAMN1_HUMAN	64092	SAMSN1	0.52
PKHA1_HUMAN	59338	PLEKHA1	MPDZ_HUMAN	8777	MPDZ	0.89
PKHA1_HUMAN	59338	PLEKHA1	SH3B4_HUMAN	23677	SH3BP4	0.76
PKHA1_HUMAN	59338	PLEKHA1	PTN13_HUMAN	5783	PTPN13	0.71
PKHA1_HUMAN	59338	PLEKHA1	PKHA2_HUMAN	59339	PLEKHA2	0.63
PKHA1_HUMAN	59338	PLEKHA1	CRKL_HUMAN	1399	CRKL	0.63
PKHA1_HUMAN	59338	PLEKHA1	ELAV1_HUMAN	1994	ELAVL1	0.63
PKHA1_HUMAN	59338	PLEKHA1	LATS2_HUMAN	26524	LATS2	0.49
PRLR_HUMAN	5618	PRLR	PRLR_HUMAN	5618	PRLR	0.93
PRLR_HUMAN	5618	PRLR	VAV_HUMAN	7409	VAV1	0.88
PRLR_HUMAN	5618	PRLR	PRL_HUMAN	5617	PRL	0.85
PRLR_HUMAN	5618	PRLR	JAK2_HUMAN	3717	JAK2	0.84
PRLR_HUMAN	5618	PRLR	SOCS2_HUMAN	8835	SOCS2	0.84
PRLR_HUMAN	5618	PRLR	PTN11_HUMAN	5781	PTPN11	0.83
PRLR_HUMAN	5618	PRLR	SOMA_HUMAN	2688	GH1	0.83
PRLR_HUMAN	5618	PRLR	TEC_HUMAN	7006	TEC	0.79
PRLR_HUMAN	5618	PRLR	PPIA_HUMAN	5478	PPIA	0.79
PRLR_HUMAN	5618	PRLR	SOCS3_HUMAN	9021	SOCS3	0.73
PRLR_HUMAN	5618	PRLR	TF3A_HUMAN	2971	GTF3A	0.72
PRLR_HUMAN	5618	PRLR	1433G_HUMAN	7532	YWHAG	0.71
PRLR_HUMAN	5618	PRLR	1433Z_HUMAN	7534	YWHAZ	0.71
PRLR_HUMAN	5618	PRLR	FBW1B_HUMAN	23291	FBXW11	0.7
PRLR_HUMAN	5618	PRLR	CBP_HUMAN	1387	CREBBP	0.7
PRLR_HUMAN	5618	PRLR	VAV2_HUMAN	7410	VAV2	0.65
PRLR_HUMAN	5618	PRLR	NEK3_HUMAN	4752	NEK3	0.65
PRLR_HUMAN	5618	PRLR	STA5B_HUMAN	6777	STAT5B	0.63
PRLR_HUMAN	5618	PRLR	FBW1A_HUMAN	8945	BTRC	0.63
PRLR_HUMAN	5618	PRLR	CSH_HUMAN	1442, 1443	CSH1, CSH2	0.52
PRLR_HUMAN	5618	PRLR	ZAP70_HUMAN	7535	ZAP70	0.52
PRLR_HUMAN	5618	PRLR	CISH_HUMAN	1154	CISH	0.52
PTN11_HUMAN	5781	PTPN11	PGFRB_HUMAN	5159	PDGFRB	0.99
PTN11_HUMAN	5781	PTPN11	IRS1_HUMAN	3667	IRS1	0.99
PTN11_HUMAN	5781	PTPN11	GAB1_HUMAN	2549	GAB1	0.97
PTN11_HUMAN	5781	PTPN11	GRB2_HUMAN	2885	GRB2	0.97
PTN11_HUMAN	5781	PTPN11	JAK2_HUMAN	3717	JAK2	0.96
PTN11_HUMAN	5781	PTPN11	MPZL1_HUMAN	9019	MPZL1	0.96
PTN11_HUMAN	5781	PTPN11	GAB2_HUMAN	9846	GAB2	0.96
PTN11_HUMAN	5781	PTPN11	BTLA_HUMAN	151888	BTLA	0.93
PTN11_HUMAN	5781	PTPN11	JAK1_HUMAN	3716	JAK1	0.9
PTN11_HUMAN	5781	PTPN11	PECA1_HUMAN	5175	PECAM1	0.9
PTN11_HUMAN	5781	PTPN11	FRS2_HUMAN	10818	FRS2	0.9
PTN11_HUMAN	5781	PTPN11	SLAF1_HUMAN	6504	SLAMF1	0.9
PTN11_HUMAN	5781	PTPN11	STA5A_HUMAN	6776	STAT5A	0.9
PTN11_HUMAN	5781	PTPN11	IGF1R_HUMAN	3480	IGF1R	0.9
PTN11_HUMAN	5781	PTPN11	KIT_HUMAN	3815	KIT	0.9
PTN11_HUMAN	5781	PTPN11	EGFR_HUMAN	1956	EGFR	0.9
PTN11_HUMAN	5781	PTPN11	SIT1_HUMAN	27240	SIT1	0.89
PTN11_HUMAN	5781	PTPN11	IL3RB_HUMAN	1439	CSF2RB	0.89
PTN11_HUMAN	5781	PTPN11	CEAM1_HUMAN	634	CEACAM1	0.89
PTN11_HUMAN	5781	PTPN11	SOCS3_HUMAN	9021	SOCS3	0.89
PTN11_HUMAN	5781	PTPN11	CD33_HUMAN	945	CD33	0.89
PTN11_HUMAN	5781	PTPN11	INSR_HUMAN	3643	INSR	0.89
PTN11_HUMAN	5781	PTPN11	MET_HUMAN	4233	MET	0.88
PTN11_HUMAN	5781	PTPN11	LEPR_HUMAN	3953	LEPR	0.88
PTN11_HUMAN	5781	PTPN11	CAV1_HUMAN	857	CAV1	0.88
PTN11_HUMAN	5781	PTPN11	ERBB2_HUMAN	2064	ERBB2	0.88
PTN11_HUMAN	5781	PTPN11	IL6RB_HUMAN	3572	IL6ST	0.87
PTN11_HUMAN	5781	PTPN11	GHR_HUMAN	2690	GHR	0.85
PTN11_HUMAN	5781	PTPN11	FAK1_HUMAN	5747	PTK2	0.85
PTN11_HUMAN	5781	PTPN11	FYN_HUMAN	2534	FYN	0.84
PTN11_HUMAN	5781	PTPN11	LAIR1_HUMAN	3903	LAIR1	0.84
PTN11_HUMAN	5781	PTPN11	CBL_HUMAN	867	CBL	0.84
PTN11_HUMAN	5781	PTPN11	SHIP1_HUMAN	3635	INPP5D	0.84
PTN11_HUMAN	5781	PTPN11	P85A_HUMAN	5295	PIK3R1	0.84
PTN11_HUMAN	5781	PTPN11	STAT3_HUMAN	6774	STAT3	0.83
PTN11_HUMAN	5781	PTPN11	SOS1_HUMAN	6654	SOS1	0.83
PTN11_HUMAN	5781	PTPN11	CRKL_HUMAN	1399	CRKL	0.83
PTN11_HUMAN	5781	PTPN11	VCAM1_HUMAN	7412	VCAM1	0.82
PTN11_HUMAN	5781	PTPN11	SRC_HUMAN	6714	SRC	0.8
PTN11_HUMAN	5781	PTPN11	PAXI_HUMAN	5829	PXN	0.78
PTN11_HUMAN	5781	PTPN11	FAK2_HUMAN	2185	PTK2B	0.78
PTN11_HUMAN	5781	PTPN11	GASR_HUMAN	887	CCKBR	0.78
PTN11_HUMAN	5781	PTPN11	STA5B_HUMAN	6777	STAT5B	0.78
PTN11_HUMAN	5781	PTPN11	EPHA2_HUMAN	1969	EPHA2	0.77
PTN11_HUMAN	5781	PTPN11	LYAM2_HUMAN	6401	SELE	0.77
PTN11_HUMAN	5781	PTPN11	G6B_HUMAN	80739	C6orf25	0.77
PTN11_HUMAN	5781	PTPN11	IL4RA_HUMAN	3566	IL4R	0.76
PTN11_HUMAN	5781	PTPN11	FCRL3_HUMAN	115352	FCRL3	0.75
PTN11_HUMAN	5781	PTPN11	FCG2B_HUMAN	2213	FCGR2B	0.75
PTN11_HUMAN	5781	PTPN11	LIRB4_HUMAN	11006	LILRB4	0.75
PTN11_HUMAN	5781	PTPN11	ERBB4_HUMAN	2066	ERBB4	0.75
PTN11_HUMAN	5781	PTPN11	KI2L3_HUMAN	3804	KIR2DL3	0.75
PTN11_HUMAN	5781	PTPN11	SLAF6_HUMAN	114836	SLAMF6	0.74
PTN11_HUMAN	5781	PTPN11	TRML1_HUMAN	340205	TREML1	0.73
PTN11_HUMAN	5781	PTPN11	VGFR1_HUMAN	2321	FLT1	0.73
PTN11_HUMAN	5781	PTPN11	EPOR_HUMAN	2057	EPOR	0.73
PTN11_HUMAN	5781	PTPN11	SIG11_HUMAN	114132	SIGLEC11	0.73
PTN11_HUMAN	5781	PTPN11	CADH5_HUMAN	1003	CDH5	0.73
PTN11_HUMAN	5781	PTPN11	GAB3_HUMAN	139716	GAB3	0.73
PTN11_HUMAN	5781	PTPN11	RPIA_HUMAN	22934	RPIA	0.73
PTN11_HUMAN	5781	PTPN11	IRS2_HUMAN	8660	IRS2	0.73
PTN11_HUMAN	5781	PTPN11	KI2L1_HUMAN	3802	KIR2DL1	0.72
PTN11_HUMAN	5781	PTPN11	FLT3_HUMAN	2322	FLT3	0.72
PTN11_HUMAN	5781	PTPN11	PLCG2_HUMAN	5336	PLCG2	0.72
PTN11_HUMAN	5781	PTPN11	P85B_HUMAN	5296	PIK3R2	0.72
PTN11_HUMAN	5781	PTPN11	IQCB1_HUMAN	9657	IQCB1	0.72
PTN11_HUMAN	5781	PTPN11	ANDR_HUMAN	367	AR	0.72
PTN11_HUMAN	5781	PTPN11	CTNB1_HUMAN	1499	CTNNB1	0.72
PTN11_HUMAN	5781	PTPN11	SLAF5_HUMAN	8832	CD84	0.72
PTN11_HUMAN	5781	PTPN11	LY9_HUMAN	4063	LY9	0.72
PTN11_HUMAN	5781	PTPN11	ERBB3_HUMAN	2065	ERBB3	0.7
PTN11_HUMAN	5781	PTPN11	HNRPQ_HUMAN	10492	SYNCRIP	0.7
PTN11_HUMAN	5781	PTPN11	PTN11_HUMAN	5781	PTPN11	0.7
PTN11_HUMAN	5781	PTPN11	FAS_HUMAN	2194	FASN	0.7
PTN11_HUMAN	5781	PTPN11	CATA_HUMAN	847	CAT	0.7
PTN11_HUMAN	5781	PTPN11	TNR1A_HUMAN	7132	TNFRSF1A	0.69
PTN11_HUMAN	5781	PTPN11	PLCG1_HUMAN	5335	PLCG1	0.69
PTN11_HUMAN	5781	PTPN11	TIE2_HUMAN	7010	TEK	0.67
PTN11_HUMAN	5781	PTPN11	INAR1_HUMAN	3454	IFNAR1	0.65
PTN11_HUMAN	5781	PTPN11	M3K5_HUMAN	4217	MAP3K5	0.65
PTN11_HUMAN	5781	PTPN11	CXCR4_HUMAN	7852	CXCR4	0.65
PTN11_HUMAN	5781	PTPN11	CSF3R_HUMAN	1441	CSF3R	0.65
PTN11_HUMAN	5781	PTPN11	PGFRA_HUMAN	5156	PDGFRA	0.65
PTN11_HUMAN	5781	PTPN11	FRS3_HUMAN	10817	FRS3	0.65
PTN11_HUMAN	5781	PTPN11	SIG12_HUMAN	89858	SIGLEC12	0.65
PTN11_HUMAN	5781	PTPN11	ELAV1_HUMAN	1994	ELAVL1	0.63
PTN11_HUMAN	5781	PTPN11	WDR61_HUMAN	80349	WDR61	0.63
PTN11_HUMAN	5781	PTPN11	EFHD2_HUMAN	79180	EFHD2	0.63
PTN11_HUMAN	5781	PTPN11	OVCA2_HUMAN	124641	OVCA2	0.63
PTN11_HUMAN	5781	PTPN11	ROS1_HUMAN	6098	ROS1	0.63
PTN11_HUMAN	5781	PTPN11	CDC73_HUMAN	79577	CDC73	0.63
PTN11_HUMAN	5781	PTPN11	SCOT1_HUMAN	5019	OXCT1	0.63
PTN11_HUMAN	5781	PTPN11	FCG2A_HUMAN	2212	FCGR2A	0.63
PTN11_HUMAN	5781	PTPN11	ITB3_HUMAN	3690	ITGB3	0.63
PTN11_HUMAN	5781	PTPN11	LEO1_HUMAN	123169	LEO1	0.63
PTN11_HUMAN	5781	PTPN11	MTPN_HUMAN	136319	MTPN	0.63
PTN11_HUMAN	5781	PTPN11	LEG3_HUMAN	3958	LGALS3	0.63
PTN11_HUMAN	5781	PTPN11	GNAO_HUMAN	2775	GNAO1	0.63
PTN11_HUMAN	5781	PTPN11	B3AT_HUMAN	6521	SLC4A1	0.63
PTN11_HUMAN	5781	PTPN11	CRK_HUMAN	1398	CRK	0.63
PTN11_HUMAN	5781	PTPN11	RFWD2_HUMAN	64326	RFWD2	0.63
PTN11_HUMAN	5781	PTPN11	MK14_HUMAN	1432	MAPK14	0.63
PTN11_HUMAN	5781	PTPN11	LEG9_HUMAN	3965	LGALS9	0.63
PTN11_HUMAN	5781	PTPN11	NEBU_HUMAN	4703	NEB	0.63
PTN11_HUMAN	5781	PTPN11	PAF1_HUMAN	54623	PAF1	0.63
PTN11_HUMAN	5781	PTPN11	FSD1_HUMAN	79187	FSD1	0.63
PTN11_HUMAN	5781	PTPN11	PDCD1_HUMAN	5133	PDCD1	0.63
PTN11_HUMAN	5781	PTPN11	MYC_HUMAN	4609	MYC	0.63
PTN11_HUMAN	5781	PTPN11	LRRK1_HUMAN	79705	LRRK1	0.63
PTN11_HUMAN	5781	PTPN11	PD1L1_HUMAN	29126	CD274	0.63
PTN11_HUMAN	5781	PTPN11	ANXA1_HUMAN	301	ANXA1	0.63
PTN11_HUMAN	5781	PTPN11	TRI32_HUMAN	22954	TRIM32	0.63
PTN11_HUMAN	5781	PTPN11		23772	CSF2RB2	0.63
PTN11_HUMAN	5781	PTPN11	CBLB_HUMAN	868	CBLB	0.63
PTN11_HUMAN	5781	PTPN11	CHRC1_HUMAN	54108	CHRAC1	0.63
PTN11_HUMAN	5781	PTPN11	SUMO1_HUMAN	7341	SUMO1	0.63
PTN11_HUMAN	5781	PTPN11	TCAL1_HUMAN	9338	TCEAL1	0.63
PTN11_HUMAN	5781	PTPN11	DOK1_HUMAN	1796	DOK1	0.63
PTN11_HUMAN	5781	PTPN11	SOCS1_HUMAN	8651	SOCS1	0.63
PTN11_HUMAN	5781	PTPN11	RTF1_HUMAN	23168	RTF1	0.63
PTN11_HUMAN	5781	PTPN11	CTR9_HUMAN	9646	CTR9	0.63
PTN11_HUMAN	5781	PTPN11	NEDD8_HUMAN	4738	NEDD8	0.63
PTN11_HUMAN	5781	PTPN11	CP1A1_HUMAN	1543	CYP1A1	0.63
PTN11_HUMAN	5781	PTPN11	NMDE2_HUMAN	2904	GRIN2B	0.62
PTN11_HUMAN	5781	PTPN11	MK03_HUMAN	5595	MAPK3	0.62
PTN11_HUMAN	5781	PTPN11	TIE1_HUMAN	7075	TIE1	0.62
PTN11_HUMAN	5781	PTPN11	RHG01_HUMAN	392	ARHGAP1	0.62
PTN11_HUMAN	5781	PTPN11	SHC1_HUMAN	6464	SHC1	0.62
PTN11_HUMAN	5781	PTPN11	MVP_HUMAN	9961	MVP	0.62
PTN11_HUMAN	5781	PTPN11	LCK_HUMAN	3932	LCK	0.62
PTN11_HUMAN	5781	PTPN11	DAB1_HUMAN	1600	DAB1	0.59
PTN11_HUMAN	5781	PTPN11	BKRB2_HUMAN	624	BDKRB2	0.59
PTN11_HUMAN	5781	PTPN11	THMS1_HUMAN	387357	THEMIS	0.56
PTN11_HUMAN	5781	PTPN11	SIGL7_HUMAN	27036	SIGLEC7	0.55
PTN11_HUMAN	5781	PTPN11	CASL_HUMAN	4739	NEDD9	0.55
PTN11_HUMAN	5781	PTPN11	ACTN4_HUMAN	81	ACTN4	0.55
PTN11_HUMAN	5781	PTPN11	STAT1_HUMAN	6772	STAT1	0.55
PTN11_HUMAN	5781	PTPN11	CTLA4_HUMAN	1493	CTLA4	0.55
PTN11_HUMAN	5781	PTPN11	LIFR_HUMAN	3977	LIFR	0.55
PTN11_HUMAN	5781	PTPN11	KPCB_HUMAN	5579	PRKCB	0.55
PTN11_HUMAN	5781	PTPN11	NKG2A_HUMAN	3821	KLRC1	0.55
PTN11_HUMAN	5781	PTPN11	SHPS1_HUMAN	140885	SIRPA	0.52
PTN11_HUMAN	5781	PTPN11	HNRPU_HUMAN	3192	HNRNPU	0.52
PTN11_HUMAN	5781	PTPN11	INGR1_HUMAN	3459	IFNGR1	0.52
PTN11_HUMAN	5781	PTPN11	TPOR_HUMAN	4352	MPL	0.52
PTN11_HUMAN	5781	PTPN11	PTN6_HUMAN	5777	PTPN6	0.52
PTN11_HUMAN	5781	PTPN11	M3K4_HUMAN	4216	MAP3K4	0.52
PTN11_HUMAN	5781	PTPN11	FCERB_HUMAN	2206	MS4A2	0.52
PTN11_HUMAN	5781	PTPN11	BCR_HUMAN	613	BCR	0.52
PTN11_HUMAN	5781	PTPN11	VGFR2_HUMAN	3791	KDR	0.52
PTN11_HUMAN	5781	PTPN11	NTRK1_HUMAN	4914	NTRK1	0.52
PTN11_HUMAN	5781	PTPN11	IRS4_HUMAN	8471	IRS4	0.52
PTN11_HUMAN	5781	PTPN11	KI2LA_HUMAN	57292	KIR2DL5A	0.52
PTN11_HUMAN	5781	PTPN11	VGFR3_HUMAN	2324	FLT4	0.52
PTN11_HUMAN	5781	PTPN11	NTRK2_HUMAN	4915	NTRK2	0.52
PTN11_HUMAN	5781	PTPN11	KPCA_HUMAN	5578	PRKCA	0.52
PTN11_HUMAN	5781	PTPN11	KPCL_HUMAN	5583	PRKCH	0.52
PTN11_HUMAN	5781	PTPN11	IKKA_HUMAN	1147	CHUK	0.52
PTN11_HUMAN	5781	PTPN11	SPY2_HUMAN	10253	SPRY2	0.52
PTN11_HUMAN	5781	PTPN11	RET_HUMAN	5979	RET	0.52
PTN11_HUMAN	5781	PTPN11	UFO_HUMAN	558	AXL	0.52
PTN11_HUMAN	5781	PTPN11	PK3CG_HUMAN	5294	PIK3CG	0.52
PTN11_HUMAN	5781	PTPN11	SGCG_HUMAN	6445	SGCG	0.49
PTN11_HUMAN	5781	PTPN11	GSK3B_HUMAN	2932	GSK3B	0.49
PTN11_HUMAN	5781	PTPN11	HXA10_HUMAN	3206	HOXA10	0.49
PTN11_HUMAN	5781	PTPN11	LNX1_HUMAN	84708	LNX1	0.49
PTN11_HUMAN	5781	PTPN11	PPIF_HUMAN	10105	PPIF	0.49
RORB_HUMAN	6096	RORB	NDKA_HUMAN	4830	NME1	0.78
RORB_HUMAN	6096	RORB	NCOA1_HUMAN	8648	NCOA1	0.76
RORB_HUMAN	6096	RORB	CLOCK_HUMAN	9575	CLOCK	0.72
RORB_HUMAN	6096	RORB	NDKB_HUMAN	4831, 654364	NME2, NME1-NME2	0.65
RORB_HUMAN	6096	RORB	ANF_HUMAN	4878	NPPA	0.63
RORB_HUMAN	6096	RORB	CSK2B_HUMAN	1460	CSNK2B	0.63
RORB_HUMAN	6096	RORB	MAP6_HUMAN	4135	MAP6	0.63
RORB_HUMAN	6096	RORB	NSD1_HUMAN	64324	NSD1	0.63
RORB_HUMAN	6096	RORB	NCOA6_HUMAN	23054	NCOA6	0.63
RORB_HUMAN	6096	RORB	PRS8_HUMAN	5705	PSMC5	0.63
RORB_HUMAN	6096	RORB	NRIP1_HUMAN	8204	NRIP1	0.63
RORB_HUMAN	6096	RORB	TNNI2_HUMAN	7136	TNNI2	0.63
RORB_HUMAN	6096	RORB	DEC1_HUMAN	50514	2016-12-01	0.63
RORB_HUMAN	6096	RORB	PNRC1_HUMAN	10957	PNRC1	0.63
RORB_HUMAN	6096	RORB	SRC_HUMAN	6714	SRC	0.63
RORB_HUMAN	6096	RORB	PNRC2_HUMAN	55629	PNRC2	0.63
RORB_HUMAN	6096	RORB	EIF3I_HUMAN	8668	EIF3I	0.63
RORB_HUMAN	6096	RORB	PRS6B_HUMAN	5704	PSMC4	0.63
RORB_HUMAN	6096	RORB	BHE40_HUMAN	8553	BHLHE40	0.63
RORB_HUMAN	6096	RORB	UBC9_HUMAN	7329	UBE2I	0.63
RORB_HUMAN	6096	RORB	RORG_HUMAN	6097	RORC	0.63
RORB_HUMAN	6096	RORB	NRIP2_HUMAN	83714	NRIP2	0.62
SODM_HUMAN	6648	SOD2	RAB4A_HUMAN	5867	RAB4A	0.77
SODM_HUMAN	6648	SOD2	SODM_HUMAN	6648	SOD2	0.76
SODM_HUMAN	6648	SOD2	H2AX_HUMAN	3014	H2AFX	0.72
SODM_HUMAN	6648	SOD2	AURKA_HUMAN	6790	AURKA	0.72
SODM_HUMAN	6648	SOD2	UBP36_HUMAN	57602	USP36	0.72
SODM_HUMAN	6648	SOD2	K1549_HUMAN	57670	KIAA1549	0.63
SODM_HUMAN	6648	SOD2	CYTN_HUMAN	1469	CST1	0.63
SODM_HUMAN	6648	SOD2	EIF1B_HUMAN	10289	EIF1B	0.63
SODM_HUMAN	6648	SOD2	MBD5_HUMAN	55777	MBD5	0.63
SODM_HUMAN	6648	SOD2	UBR2_HUMAN	23304	UBR2	0.63
SODM_HUMAN	6648	SOD2	NOL12_HUMAN	79159	NOL12	0.63
SODM_HUMAN	6648	SOD2	TNIK_HUMAN	23043	TNIK	0.63
SODM_HUMAN	6648	SOD2	3MG_HUMAN	4350	MPG	0.63
SODM_HUMAN	6648	SOD2	PCD16_HUMAN	8642	DCHS1	0.63
SODM_HUMAN	6648	SOD2	STK4_HUMAN	6789	STK4	0.63
SODM_HUMAN	6648	SOD2	MYH8_HUMAN	4626	MYH8	0.63
SODM_HUMAN	6648	SOD2	VHL_HUMAN	7428	VHL	0.63
SODM_HUMAN	6648	SOD2	R144B_HUMAN	255488	RNF144B	0.63
SODM_HUMAN	6648	SOD2	CP4FC_HUMAN	66002	CYP4F12	0.63
SODM_HUMAN	6648	SOD2	RS3A_HUMAN	6189	RPS3A	0.63
SODM_HUMAN	6648	SOD2	IKKE_HUMAN	9641	IKBKE	0.63
SODM_HUMAN	6648	SOD2	BDH2_HUMAN	56898	BDH2	0.63
SODM_HUMAN	6648	SOD2	SUMO1_HUMAN	7341	SUMO1	0.63
SODM_HUMAN	6648	SOD2	1B42_HUMAN	3106	HLA-B	0.63
SODM_HUMAN	6648	SOD2	RL22L_HUMAN	200916	RPL22L1	0.63
SODM_HUMAN	6648	SOD2	TGFI1_HUMAN	7041	TGFB1I1	0.63
SODM_HUMAN	6648	SOD2	ARF6_HUMAN	382	ARF6	0.63
SODM_HUMAN	6648	SOD2	CYTS_HUMAN	1472	CST4	0.63
SODM_HUMAN	6648	SOD2	SRP72_HUMAN	6731	SRP72	0.63
SODM_HUMAN	6648	SOD2	ATRX_HUMAN	546	ATRX	0.63
SODM_HUMAN	6648	SOD2	PAK2_HUMAN	5062	PAK2	0.63
SODM_HUMAN	6648	SOD2	AMY1_HUMAN	276, 277, 278	AMY1A, AMY1B, AMY1C	0.63
SODM_HUMAN	6648	SOD2	CCD57_HUMAN	284001	CCDC57	0.63
SODM_HUMAN	6648	SOD2	ZYX_HUMAN	7791	ZYX	0.63
SODM_HUMAN	6648	SOD2	HDHD2_HUMAN	84064	HDHD2	0.63
SODM_HUMAN	6648	SOD2	RIPK2_HUMAN	8767	RIPK2	0.63
SODM_HUMAN	6648	SOD2	CRCM_HUMAN	4163	MCC	0.63
SODM_HUMAN	6648	SOD2	CO1A2_HUMAN	1278	COL1A2	0.63
SODM_HUMAN	6648	SOD2	A4_HUMAN	351	APP	0.56
SODM_HUMAN	6648	SOD2	RL21_HUMAN	6144	RPL21	0.49
SODM_HUMAN	6648	SOD2	DC1L1_HUMAN	51143	DYNC1LI1	0.49
SODM_HUMAN	6648	SOD2	ZC11A_HUMAN	9877	ZC3H11A	0.49
SODM_HUMAN	6648	SOD2	SMCA5_HUMAN	8467	SMARCA5	0.49
SODM_HUMAN	6648	SOD2	ENPL_HUMAN	7184	HSP90B1	0.49
SODM_HUMAN	6648	SOD2	VAPA_HUMAN	9218	VAPA	0.49
SODM_HUMAN	6648	SOD2	F192A_HUMAN	80011	FAM192A	0.49
SODM_HUMAN	6648	SOD2	UBL4A_HUMAN	8266	UBL4A	0.49
SODM_HUMAN	6648	SOD2	PDIA1_HUMAN	5034	P4HB	0.49
SODM_HUMAN	6648	SOD2	STX7_HUMAN	8417	STX7	0.49
SODM_HUMAN	6648	SOD2	PRDM2_HUMAN	7799	PRDM2	0.49
SODM_HUMAN	6648	SOD2	SSDH_HUMAN	7915	ALDH5A1	0.49
SODM_HUMAN	6648	SOD2	SCRN1_HUMAN	9805	SCRN1	0.49
SODM_HUMAN	6648	SOD2	WBP5_HUMAN	51186	WBP5	0.49
SODM_HUMAN	6648	SOD2	SODC_HUMAN	6647	SOD1	0.49
SODM_HUMAN	6648	SOD2	TM131_HUMAN	23505	TMEM131	0.49
SODM_HUMAN	6648	SOD2	GET4_HUMAN	51608	GET4	0.49
SODM_HUMAN	6648	SOD2	SOSB1_HUMAN	79035	OBFC2B	0.49
SODM_HUMAN	6648	SOD2	SMCA2_HUMAN	6595	SMARCA2	0.49
SODM_HUMAN	6648	SOD2	GOGB1_HUMAN	2804	GOLGB1	0.49
SODM_HUMAN	6648	SOD2	TBL2_HUMAN	26608	TBL2	0.49
TGFR1_HUMAN	7046	TGFBR1	FKB1A_HUMAN	2280	FKBP1A	0.97
TGFR1_HUMAN	7046	TGFBR1	TGFB1_HUMAN	7040	TGFB1	0.96
TGFR1_HUMAN	7046	TGFBR1	TGFR2_HUMAN	7048	TGFBR2	0.96
TGFR1_HUMAN	7046	TGFBR1	STRAP_HUMAN	11171	STRAP	0.95
TGFR1_HUMAN	7046	TGFBR1	EGLN_HUMAN	2022	ENG	0.95
TGFR1_HUMAN	7046	TGFBR1	SMAD7_HUMAN	4092	SMAD7	0.9
TGFR1_HUMAN	7046	TGFBR1	HS90A_HUMAN	3320	HSP90AA1	0.89
TGFR1_HUMAN	7046	TGFBR1	TGFB3_HUMAN	7043	TGFB3	0.89
TGFR1_HUMAN	7046	TGFBR1	DAB2_HUMAN	1601	DAB2	0.86
TGFR1_HUMAN	7046	TGFBR1	SMAD2_HUMAN	4087	SMAD2	0.86
TGFR1_HUMAN	7046	TGFBR1	TRAF6_HUMAN	7189	TRAF6	0.85
TGFR1_HUMAN	7046	TGFBR1	AP2B1_HUMAN	163	AP2B1	0.84
TGFR1_HUMAN	7046	TGFBR1	SMUF2_HUMAN	64750	SMURF2	0.84
TGFR1_HUMAN	7046	TGFBR1	SMUF1_HUMAN	57154	SMURF1	0.83
TGFR1_HUMAN	7046	TGFBR1	M3K7_HUMAN	6885	MAP3K7	0.83
TGFR1_HUMAN	7046	TGFBR1	ACVL1_HUMAN	94	ACVRL1	0.82
TGFR1_HUMAN	7046	TGFBR1	CLUS_HUMAN	1191	CLU	0.79
TGFR1_HUMAN	7046	TGFBR1	2ABA_HUMAN	5520	PPP2R2A	0.79
TGFR1_HUMAN	7046	TGFBR1	FNTA_HUMAN	2339	FNTA	0.79
TGFR1_HUMAN	7046	TGFBR1	NRP1_HUMAN	8829	NRP1	0.78
TGFR1_HUMAN	7046	TGFBR1	SMAD4_HUMAN	4089	SMAD4	0.78
TGFR1_HUMAN	7046	TGFBR1	SMAD3_HUMAN	4088	SMAD3	0.78
TGFR1_HUMAN	7046	TGFBR1	SMAD6_HUMAN	4091	SMAD6	0.78
TGFR1_HUMAN	7046	TGFBR1	PAK1_HUMAN	5058	PAK1	0.76
TGFR1_HUMAN	7046	TGFBR1	CD44_HUMAN	960	CD44	0.76
TGFR1_HUMAN	7046	TGFBR1	TRAP1_HUMAN	10131	TRAP1	0.75
TGFR1_HUMAN	7046	TGFBR1	CAV1_HUMAN	857	CAV1	0.75
TGFR1_HUMAN	7046	TGFBR1	T22D1_HUMAN	8848	TSC22D1	0.75
TGFR1_HUMAN	7046	TGFBR1	ACVR1_HUMAN	90	ACVR1	0.75
TGFR1_HUMAN	7046	TGFBR1	TGFA1_HUMAN	9392	TGFBRAP1	0.75
TGFR1_HUMAN	7046	TGFBR1	RANB9_HUMAN	10048	RANBP9	0.75
TGFR1_HUMAN	7046	TGFBR1	SNX6_HUMAN	58533	SNX6	0.74
TGFR1_HUMAN	7046	TGFBR1	UBP15_HUMAN	9958	USP15	0.74
TGFR1_HUMAN	7046	TGFBR1	P85B_HUMAN	5296	PIK3R2	0.73
TGFR1_HUMAN	7046	TGFBR1	BMPR2_HUMAN	659	BMPR2	0.73
TGFR1_HUMAN	7046	TGFBR1	P85A_HUMAN	5295	PIK3R1	0.73
TGFR1_HUMAN	7046	TGFBR1	MLTK_HUMAN	51776	ZAK	0.73
TGFR1_HUMAN	7046	TGFBR1	MK14_HUMAN	1432	MAPK14	0.72
TGFR1_HUMAN	7046	TGFBR1	ITCH_HUMAN	83737	ITCH	0.7
TGFR1_HUMAN	7046	TGFBR1	UBP4_HUMAN	7375	USP4	0.7
TGFR1_HUMAN	7046	TGFBR1	1433Z_HUMAN	7534	YWHAZ	0.7
TGFR1_HUMAN	7046	TGFBR1	SKI_HUMAN	6497	SKI	0.68
TGFR1_HUMAN	7046	TGFBR1	BAMBI_HUMAN	25805	BAMBI	0.68
TGFR1_HUMAN	7046	TGFBR1	SMAD1_HUMAN	4086	SMAD1	0.66
TGFR1_HUMAN	7046	TGFBR1	KCNKI_HUMAN	338567	KCNK18	0.65
TGFR1_HUMAN	7046	TGFBR1	PSN1_HUMAN	5663	PSEN1	0.65
TGFR1_HUMAN	7046	TGFBR1	OTUB1_HUMAN	55611	OTUB1	0.65
TGFR1_HUMAN	7046	TGFBR1	FBX34_HUMAN	55030	FBXO34	0.65
TGFR1_HUMAN	7046	TGFBR1	ARHG6_HUMAN	9459	ARHGEF6	0.65
TGFR1_HUMAN	7046	TGFBR1	OXSR1_HUMAN	9943	OXSR1	0.65
TGFR1_HUMAN	7046	TGFBR1	HSP74_HUMAN	3308	HSPA4	0.63
TGFR1_HUMAN	7046	TGFBR1	TOLIP_HUMAN	54472	TOLLIP	0.63
TGFR1_HUMAN	7046	TGFBR1	ITA5_HUMAN	3678	ITGA5	0.63
TGFR1_HUMAN	7046	TGFBR1	UBP11_HUMAN	8237	USP11	0.63
TGFR1_HUMAN	7046	TGFBR1	PEG10_HUMAN	23089	PEG10	0.63
TGFR1_HUMAN	7046	TGFBR1	HMMR_HUMAN	3161	HMMR	0.63
TGFR1_HUMAN	7046	TGFBR1	TPM1_HUMAN	7168	TPM1	0.63
TGFR1_HUMAN	7046	TGFBR1	SKIL_HUMAN	6498	SKIL	0.63
TGFR1_HUMAN	7046	TGFBR1	ANK1_HUMAN	286	ANK1	0.63
TGFR1_HUMAN	7046	TGFBR1	ELAV1_HUMAN	1994	ELAVL1	0.63
TGFR1_HUMAN	7046	TGFBR1	NOTC1_HUMAN	4851	NOTCH1	0.63
TGFR1_HUMAN	7046	TGFBR1	MYOC_HUMAN	4653	MYOC	0.63
TGFR1_HUMAN	7046	TGFBR1	SPTB2_HUMAN	6711	SPTBN1	0.63
TGFR1_HUMAN	7046	TGFBR1	TAB2_HUMAN	23118	MAP3K7IP2	0.63
TGFR1_HUMAN	7046	TGFBR1	CDC42_HUMAN	998	CDC42	0.63
TGFR1_HUMAN	7046	TGFBR1	EP300_HUMAN	2033	EP300	0.63
TGFR1_HUMAN	7046	TGFBR1	PP16B_HUMAN	26051	PPP1R16B	0.63
TGFR1_HUMAN	7046	TGFBR1	TRAF4_HUMAN	9618	TRAF4	0.63
TGFR1_HUMAN	7046	TGFBR1	TGFB2_HUMAN	7042	TGFB2	0.62
TGFR1_HUMAN	7046	TGFBR1	STYL1_HUMAN	51657	STYXL1	0.59
TGFR1_HUMAN	7046	TGFBR1	CHIN_HUMAN	1123	CHN1	0.59
TGFR1_HUMAN	7046	TGFBR1	PAR6A_HUMAN	50855	PARD6A	0.59
TGFR1_HUMAN	7046	TGFBR1	RAB13_HUMAN	5872	RAB13	0.59
TGFR1_HUMAN	7046	TGFBR1	AURKB_HUMAN	9212	AURKB	0.59
TGFR1_HUMAN	7046	TGFBR1	NEK8_HUMAN	284086	NEK8	0.59
TGFR1_HUMAN	7046	TGFBR1	PKHB1_HUMAN	58473	PLEKHB1	0.59
TGFR1_HUMAN	7046	TGFBR1	ENC1_HUMAN	8507	ENC1	0.59
TGFR1_HUMAN	7046	TGFBR1	RGS19_HUMAN	10287	RGS19	0.59
TGFR1_HUMAN	7046	TGFBR1	FANCL_HUMAN	55120	FANCL	0.59
TGFR1_HUMAN	7046	TGFBR1	PLK4_HUMAN	10733	PLK4	0.59
TGFR1_HUMAN	7046	TGFBR1	REBL1_HUMAN	121268	RHEBL1	0.59
TGFR1_HUMAN	7046	TGFBR1	UBXN1_HUMAN	51035	UBXN1	0.59
TGFR1_HUMAN	7046	TGFBR1	ARL4D_HUMAN	379	ARL4D	0.59
TGFR1_HUMAN	7046	TGFBR1	BORG4_HUMAN	23580	CDC42EP4	0.59
TGFR1_HUMAN	7046	TGFBR1	CSK22_HUMAN	1459	CSNK2A2	0.59
TGFR1_HUMAN	7046	TGFBR1	FXL12_HUMAN	54850	FBXL12	0.59
TGFR1_HUMAN	7046	TGFBR1	RNF5_HUMAN	6048	RNF5	0.59
TGFR1_HUMAN	7046	TGFBR1	CUL5_HUMAN	8065	CUL5	0.59
TGFR1_HUMAN	7046	TGFBR1	OCLN_HUMAN	4950	OCLN	0.59
TGFR1_HUMAN	7046	TGFBR1	RAB3B_HUMAN	5865	RAB3B	0.59
TGFR1_HUMAN	7046	TGFBR1	RHOD_HUMAN	29984	RHOD	0.59
TGFR1_HUMAN	7046	TGFBR1	ARL8B_HUMAN	55207	ARL8B	0.52
TGFR1_HUMAN	7046	TGFBR1	CDKL1_HUMAN	8814	CDKL1	0.52
TGFR1_HUMAN	7046	TGFBR1	PREX2_HUMAN	80243	PREX2	0.52
TGFR1_HUMAN	7046	TGFBR1	GBB2_HUMAN	2783	GNB2	0.52
TGFR1_HUMAN	7046	TGFBR1	NAT8_HUMAN	9027	NAT8	0.52
TGFR1_HUMAN	7046	TGFBR1	PRP4_HUMAN	9128	PRPF4	0.52
TGFR1_HUMAN	7046	TGFBR1	RAN_HUMAN	5901	RAN	0.52
TGFR1_HUMAN	7046	TGFBR1	RHOH_HUMAN	399	RHOH	0.52
TGFR1_HUMAN	7046	TGFBR1	RTKN_HUMAN	6242	RTKN	0.52
TGFR1_HUMAN	7046	TGFBR1	UBP45_HUMAN	85015	USP45	0.52
TGFR1_HUMAN	7046	TGFBR1	SG196_HUMAN	84197	SGK196	0.52
TGFR1_HUMAN	7046	TGFBR1	BMR1B_HUMAN	658	BMPR1B	0.52
TGFR1_HUMAN	7046	TGFBR1	PML_HUMAN	5371	PML	0.52
TGFR1_HUMAN	7046	TGFBR1	ASH2L_HUMAN	9070	ASH2L	0.52
TGFR1_HUMAN	7046	TGFBR1	DUS13_HUMAN	51207	DUSP13	0.52
TGFR1_HUMAN	7046	TGFBR1	GBB3_HUMAN	2784	GNB3	0.52
TGFR1_HUMAN	7046	TGFBR1	NEK6_HUMAN	10783	NEK6	0.52
TGFR1_HUMAN	7046	TGFBR1	RAP2A_HUMAN	5911	RAP2A	0.52
TGFR1_HUMAN	7046	TGFBR1	RHOJ_HUMAN	57381	RHOJ	0.52
TGFR1_HUMAN	7046	TGFBR1	SAMD8_HUMAN	142891	SAMD8	0.52
TGFR1_HUMAN	7046	TGFBR1	TNNT1_HUMAN	7138	TNNT1	0.52
TGFR1_HUMAN	7046	TGFBR1	MELT_HUMAN	79674	VEPH1	0.52
TGFR1_HUMAN	7046	TGFBR1	RPAP3_HUMAN	79657	RPAP3	0.52
TGFR1_HUMAN	7046	TGFBR1	TTPAL_HUMAN	79183	TTPAL	0.52
TGFR1_HUMAN	7046	TGFBR1	ZFYV9_HUMAN	9372	ZFYVE9	0.52
TGFR1_HUMAN	7046	TGFBR1	CTNB1_HUMAN	1499	CTNNB1	0.52
TGFR1_HUMAN	7046	TGFBR1	CHIO_HUMAN	1124	CHN2	0.52
TGFR1_HUMAN	7046	TGFBR1	E2AK4_HUMAN	440275	EIF2AK4	0.52
TGFR1_HUMAN	7046	TGFBR1	IKKB_HUMAN	3551	IKBKB	0.52
TGFR1_HUMAN	7046	TGFBR1	RAB25_HUMAN	57111	RAB25	0.52
TGFR1_HUMAN	7046	TGFBR1	RHES_HUMAN	23551	RASD2	0.52
TGFR1_HUMAN	7046	TGFBR1	RHPN2_HUMAN	85415	RHPN2	0.52
TGFR1_HUMAN	7046	TGFBR1	SAT2_HUMAN	112483	SAT2	0.52
TGFR1_HUMAN	7046	TGFBR1	TSSK1_HUMAN	83942	TSSK1B	0.52
TGFR1_HUMAN	7046	TGFBR1	WDR13_HUMAN	64743	WDR13	0.52
TGFR1_HUMAN	7046	TGFBR1	OSR1_HUMAN	130497	OSR1	0.52
TGFR1_HUMAN	7046	TGFBR1	UBE2Z_HUMAN	65264	UBE2Z	0.52
TGFR1_HUMAN	7046	TGFBR1	TGFR1_HUMAN	7046	TGFBR1	0.52
TGFR1_HUMAN	7046	TGFBR1	BTBD2_HUMAN	55643	BTBD2	0.52
TGFR1_HUMAN	7046	TGFBR1	IKKA_HUMAN	1147	CHUK	0.52
TGFR1_HUMAN	7046	TGFBR1	ITK_HUMAN	3702	ITK	0.52
TGFR1_HUMAN	7046	TGFBR1	KBRS1_HUMAN	28512	NKIRAS1	0.52
TGFR1_HUMAN	7046	TGFBR1	PLEK_HUMAN	5341	PLEK	0.52
TGFR1_HUMAN	7046	TGFBR1	RB33B_HUMAN	83452	RAB33B	0.52
TGFR1_HUMAN	7046	TGFBR1	RASLC_HUMAN	51285	RASL12	0.52
TGFR1_HUMAN	7046	TGFBR1	GOLI_HUMAN	55819	RNF130	0.52
TGFR1_HUMAN	7046	TGFBR1	SKAP2_HUMAN	8935	SKAP2	0.52
TGFR1_HUMAN	7046	TGFBR1	TSSK4_HUMAN	283629	TSSK4	0.52
TGFR1_HUMAN	7046	TGFBR1	WDR33_HUMAN	55339	WDR33	0.52
TGFR1_HUMAN	7046	TGFBR1	APC5_HUMAN	51433	ANAPC5	0.52
TGFR1_HUMAN	7046	TGFBR1	CDC20_HUMAN	991	CDC20	0.52
TGFR1_HUMAN	7046	TGFBR1	KC1A_HUMAN	1452	CSNK1A1	0.52
TGFR1_HUMAN	7046	TGFBR1	KTNB1_HUMAN	10300	KATNB1	0.52
TGFR1_HUMAN	7046	TGFBR1	NUAK2_HUMAN	81788	NUAK2	0.52
TGFR1_HUMAN	7046	TGFBR1	RAB34_HUMAN	83871	RAB34	0.52
TGFR1_HUMAN	7046	TGFBR1	RN146_HUMAN	81847	RNF146	0.52
TGFR1_HUMAN	7046	TGFBR1	SNTG1_HUMAN	54212	SNTG1	0.52
TGFR1_HUMAN	7046	TGFBR1	TTC1_HUMAN	7265	TTC1	0.52
TGFR1_HUMAN	7046	TGFBR1	WDR61_HUMAN	80349	WDR61	0.52
TGFR1_HUMAN	7046	TGFBR1	SQSTM_HUMAN	8878	SQSTM1	0.52
TGFR1_HUMAN	7046	TGFBR1	KLHL1_HUMAN	57626	KLHL1	0.52
TGFR1_HUMAN	7046	TGFBR1	NUP37_HUMAN	79023	NUP37	0.52
TGFR1_HUMAN	7046	TGFBR1	PP2BC_HUMAN	5533	PPP3CC	0.52
TGFR1_HUMAN	7046	TGFBR1	RAB38_HUMAN	23682	RAB38	0.52
TGFR1_HUMAN	7046	TGFBR1	RHOA_HUMAN	387	RHOA	0.52
TGFR1_HUMAN	7046	TGFBR1	SOCS6_HUMAN	9306	SOCS6	0.52
TGFR1_HUMAN	7046	TGFBR1	RL40_HUMAN	7311	UBA52	0.52
TGFR1_HUMAN	7046	TGFBR1	KLH35_HUMAN	283212	KLHL35	0.52
TGFR1_HUMAN	7046	TGFBR1	RHG15_HUMAN	55843	ARHGAP15	0.52
TGFR1_HUMAN	7046	TGFBR1	CDK4_HUMAN	1019	CDK4	0.52
TGFR1_HUMAN	7046	TGFBR1	LIMS1_HUMAN	3987	LIMS1	0.52
TGFR1_HUMAN	7046	TGFBR1	PPP6_HUMAN	5537	PPP6C	0.52
TGFR1_HUMAN	7046	TGFBR1	RS27A_HUMAN	6233	RPS27A	0.52
TGFR1_HUMAN	7046	TGFBR1	STK35_HUMAN	140901	STK35	0.52
TGFR1_HUMAN	7046	TGFBR1	UBD_HUMAN	10537	UBD	0.52
TGFR1_HUMAN	7046	TGFBR1	XIAP_HUMAN	331	XIAP	0.52
TGFR1_HUMAN	7046	TGFBR1	PKHJ1_HUMAN	55111	PLEKHJ1	0.52
TGFR1_HUMAN	7046	TGFBR1	AMHR2_HUMAN	269	AMHR2	0.52
TGFR1_HUMAN	7046	TGFBR1	CDK6_HUMAN	1021	CDK6	0.52
TGFR1_HUMAN	7046	TGFBR1	DAPK2_HUMAN	23604	DAPK2	0.52
TGFR1_HUMAN	7046	TGFBR1	GNA13_HUMAN	10672	GNA13	0.52
TGFR1_HUMAN	7046	TGFBR1	MYO3A_HUMAN	53904	MYO3A	0.52
TGFR1_HUMAN	7046	TGFBR1	PREB_HUMAN	10113	PREB	0.52
TGFR1_HUMAN	7046	TGFBR1	RAB6B_HUMAN	51560	RAB6B	0.52
TGFR1_HUMAN	7046	TGFBR1	RHOG_HUMAN	391	RHOG	0.52
TGFR1_HUMAN	7046	TGFBR1	OPSX_HUMAN	10692	RRH	0.52
TGFR1_HUMAN	7046	TGFBR1	STX8_HUMAN	9482	STX8	0.52
TGFR1_HUMAN	7046	TGFBR1	UB2E3_HUMAN	10477	UBE2E3	0.52
TGFR1_HUMAN	7046	TGFBR1	TTC27_HUMAN	55622	TTC27	0.52
TGFR1_HUMAN	7046	TGFBR1	DLG5_HUMAN	9231	DLG5	0.14
TLR3_HUMAN	7098	TLR3	TLR3_HUMAN	7098	TLR3	0.89
TLR3_HUMAN	7098	TLR3	P85A_HUMAN	5295	PIK3R1	0.86
TLR3_HUMAN	7098	TLR3	TCAM1_HUMAN	148022	TICAM1	0.82
TLR3_HUMAN	7098	TLR3	TRAF6_HUMAN	7189	TRAF6	0.76
TLR3_HUMAN	7098	TLR3	MYD88_HUMAN	4615	MYD88	0.75
TLR3_HUMAN	7098	TLR3	M3K7_HUMAN	6885	MAP3K7	0.73
TLR3_HUMAN	7098	TLR3	TRAF3_HUMAN	7187	TRAF3	0.72
TLR3_HUMAN	7098	TLR3	TOLIP_HUMAN	54472	TOLLIP	0.72
TLR3_HUMAN	7098	TLR3	IRAK2_HUMAN	3656	IRAK2	0.72
TLR3_HUMAN	7098	TLR3	TCAM2_HUMAN	100302736, 353376	TMED7-TICAM2, TICAM2	0.65
TLR3_HUMAN	7098	TLR3	MBL2_HUMAN	4153	MBL2	0.65
TLR3_HUMAN	7098	TLR3	TRIL_HUMAN	9865	TRIL	0.65
TLR3_HUMAN	7098	TLR3	SRC_HUMAN	6714	SRC	0.65
TLR3_HUMAN	7098	TLR3	RN216_HUMAN	54476	RNF216	0.63
TLR3_HUMAN	7098	TLR3	TAB2_HUMAN	23118	MAP3K7IP2	0.63
TLR3_HUMAN	7098	TLR3	TRI69_HUMAN	140691	TRIM69	0.63
TLR3_HUMAN	7098	TLR3	TBK1_HUMAN	29110	TBK1	0.63
TLR3_HUMAN	7098	TLR3	KSYK_HUMAN	6850	SYK	0.63
TLR3_HUMAN	7098	TLR3	RIPK1_HUMAN	8737	RIPK1	0.63
TLR3_HUMAN	7098	TLR3	CD14_HUMAN	929	CD14	0.55
TLR3_HUMAN	7098	TLR3	CSK_HUMAN	1445	CSK	0.52
TLR3_HUMAN	7098	TLR3	MP2K6_HUMAN	5608	MAP2K6	0.52
TLR3_HUMAN	7098	TLR3	CHK2_HUMAN	11200	CHEK2	0.49
TLR4_HUMAN	7099	TLR4	MYD88_HUMAN	4615	MYD88	0.97
TLR4_HUMAN	7099	TLR4	LY96_HUMAN	23643	LY96	0.96
TLR4_HUMAN	7099	TLR4	TIRAP_HUMAN	114609	TIRAP	0.9
TLR4_HUMAN	7099	TLR4	TCAM2_HUMAN	100302736, 353376	TMED7-TICAM2, TICAM2	0.89
TLR4_HUMAN	7099	TLR4	TOLIP_HUMAN	54472	TOLLIP	0.88
TLR4_HUMAN	7099	TLR4	IRAK1_HUMAN	3654	IRAK1	0.75
TLR4_HUMAN	7099	TLR4	KSYK_HUMAN	6850	SYK	0.75
TLR4_HUMAN	7099	TLR4	SRC_HUMAN	6714	SRC	0.73
TLR4_HUMAN	7099	TLR4	SIGIR_HUMAN	59307	SIGIRR	0.73
TLR4_HUMAN	7099	TLR4	TLR1_HUMAN	7096	TLR1	0.73
TLR4_HUMAN	7099	TLR4	S11IP_HUMAN	114790	STK11IP	0.72
TLR4_HUMAN	7099	TLR4	PP4C_HUMAN	5531	PPP4C	0.72
TLR4_HUMAN	7099	TLR4	TRAF3_HUMAN	7187	TRAF3	0.72
TLR4_HUMAN	7099	TLR4	NOX4_HUMAN	50507	NOX4	0.65
TLR4_HUMAN	7099	TLR4	KPCZ_HUMAN	5590	PRKCZ	0.63
TLR4_HUMAN	7099	TLR4	TRI69_HUMAN	140691	TRIM69	0.63
TLR4_HUMAN	7099	TLR4	BTK_HUMAN	695	BTK	0.63
TLR4_HUMAN	7099	TLR4	IRAK4_HUMAN	51135	IRAK4	0.63
TLR4_HUMAN	7099	TLR4	TBK1_HUMAN	29110	TBK1	0.63
TLR4_HUMAN	7099	TLR4	CHIP_HUMAN	10273	STUB1	0.63
TLR4_HUMAN	7099	TLR4	TCAM1_HUMAN	148022	TICAM1	0.63
TLR4_HUMAN	7099	TLR4	EGFR_HUMAN	1956	EGFR	0.63
TLR4_HUMAN	7099	TLR4	HSP74_HUMAN	3308	HSPA4	0.63
TLR4_HUMAN	7099	TLR4	HGS_HUMAN	9146	HGS	0.63
TLR4_HUMAN	7099	TLR4	RN216_HUMAN	54476	RNF216	0.63
TLR4_HUMAN	7099	TLR4	SMAD3_HUMAN	4088	SMAD3	0.63
TLR4_HUMAN	7099	TLR4	HSP7C_HUMAN	3312	HSPA8	0.63
TLR4_HUMAN	7099	TLR4	TLR4_HUMAN	7099	TLR4	0.63
TLR4_HUMAN	7099	TLR4	PAR2_HUMAN	2150	F2RL1	0.63
TLR4_HUMAN	7099	TLR4	TRAF6_HUMAN	7189	TRAF6	0.63
TLR4_HUMAN	7099	TLR4	TNFL9_HUMAN	8744	TNFSF9	0.63
TLR4_HUMAN	7099	TLR4	SRTD1_HUMAN	29950	SERTAD1	0.63
TLR4_HUMAN	7099	TLR4	UBQL1_HUMAN	29979	UBQLN1	0.63
TLR4_HUMAN	7099	TLR4	HMGB1_HUMAN	3146	HMGB1	0.62
TLR4_HUMAN	7099	TLR4	JIP3_HUMAN	23162	MAPK8IP3	0.59
TLR4_HUMAN	7099	TLR4	CNPY4_HUMAN	245812	CNPY4	0.55
TLR4_HUMAN	7099	TLR4	TLR5_HUMAN	7100	TLR5	0.55
TLR4_HUMAN	7099	TLR4	CD14_HUMAN	929	CD14	0.52
TLR4_HUMAN	7099	TLR4	IRAK2_HUMAN	3656	IRAK2	0.52
TLR4_HUMAN	7099	TLR4	RIPK2_HUMAN	8767	RIPK2	0.52
TLR4_HUMAN	7099	TLR4	ENPL_HUMAN	7184	HSP90B1	0.52
TLR4_HUMAN	7099	TLR4	BCL10_HUMAN	8915	BCL10	0.52
TLR4_HUMAN	7099	TLR4	PGS1_HUMAN	633	BGN	0.49
TRPM3_HUMAN	80036	TRPM3	U2AFM_HUMAN	8233	ZRSR2	0.63
TRPM3_HUMAN	80036	TRPM3	ONCM_HUMAN	5008	OSM	0.63
RHG21_HUMAN	57584	ARHGAP21	ARF1_HUMAN	375	ARF1	0.82
RHG21_HUMAN	57584	ARHGAP21	1433S_HUMAN	2810	SFN	0.76
RHG21_HUMAN	57584	ARHGAP21	EF1D_HUMAN	1936	EEF1D	0.75
RHG21_HUMAN	57584	ARHGAP21	ARRB2_HUMAN	409	ARRB2	0.72
RHG21_HUMAN	57584	ARHGAP21	1433Z_HUMAN	7534	YWHAZ	0.68
RHG21_HUMAN	57584	ARHGAP21	FAK2_HUMAN	2185	PTK2B	0.67
RHG21_HUMAN	57584	ARHGAP21	TULP3_HUMAN	7289	TULP3	0.63
RHG21_HUMAN	57584	ARHGAP21	ZN177_HUMAN	7730	ZNF177	0.63
RHG21_HUMAN	57584	ARHGAP21	G7D_HUMAN	401251	C6orf26	0.63
RHG21_HUMAN	57584	ARHGAP21	ZN622_HUMAN	90441	ZNF622	0.63
RHG21_HUMAN	57584	ARHGAP21	EF1G_HUMAN	1937	EEF1G	0.63
RHG21_HUMAN	57584	ARHGAP21	UN13A_HUMAN	23025	UNC13A	0.63
RHG21_HUMAN	57584	ARHGAP21	SP1_HUMAN	6667	SP1	0.56
RHG21_HUMAN	57584	ARHGAP21	RHOA_HUMAN	387	RHOA	0.52
ATS9_HUMAN	56999	ADAMTS9	LIMS1_HUMAN	3987	LIMS1	0.63
ABCA1_HUMAN	19	ABCA1	SNTB2_HUMAN	6645	SNTB2	0.88
ABCA1_HUMAN	19	ABCA1	SNTB1_HUMAN	6641	SNTB1	0.88
ABCA1_HUMAN	19	ABCA1	SNTA1_HUMAN	6640	SNTA1	0.84
ABCA1_HUMAN	19	ABCA1	NR1H2_HUMAN	7376	NR1H2	0.82
ABCA1_HUMAN	19	ABCA1	FADD_HUMAN	8772	FADD	0.78
ABCA1_HUMAN	19	ABCA1	APOA1_HUMAN	335	APOA1	0.78
ABCA1_HUMAN	19	ABCA1	XPC_HUMAN	7508	XPC	0.77
ABCA1_HUMAN	19	ABCA1	CDC42_HUMAN	998	CDC42	0.76
ABCA1_HUMAN	19	ABCA1	ARHGB_HUMAN	9826	ARHGEF11	0.75
ABCA1_HUMAN	19	ABCA1	ARHGC_HUMAN	23365	ARHGEF12	0.75
ABCA1_HUMAN	19	ABCA1	STX12_HUMAN	23673	STX12	0.75
ABCA1_HUMAN	19	ABCA1	DLG2_HUMAN	1740	DLG2	0.75
ABCA1_HUMAN	19	ABCA1	LIN7B_HUMAN	64130	LIN7B	0.75
ABCA1_HUMAN	19	ABCA1	DLG3_HUMAN	1741	DLG3	0.75
ABCA1_HUMAN	19	ABCA1	FLOT1_HUMAN	10211	FLOT1	0.74
ABCA1_HUMAN	19	ABCA1	ABCAC_HUMAN	26154	ABCA12	0.73
ABCA1_HUMAN	19	ABCA1	CBP_HUMAN	1387	CREBBP	0.72
ABCA1_HUMAN	19	ABCA1	SPTC1_HUMAN	10558	SPTLC1	0.65
ABCA1_HUMAN	19	ABCA1	MPDZ_HUMAN	8777	MPDZ	0.65
ABCA1_HUMAN	19	ABCA1	PRP8_HUMAN	10594	PRPF8	0.63
ABCA1_HUMAN	19	ABCA1	CSN2_HUMAN	9318	COPS2	0.63
ABCA1_HUMAN	19	ABCA1	UTRO_HUMAN	7402	UTRN	0.63
ABCA1_HUMAN	19	ABCA1	DTNB_HUMAN	1838	DTNB	0.63
ABCA1_HUMAN	19	ABCA1	UGPA_HUMAN	7360	UGP2	0.63
ABCA1_HUMAN	19	ABCA1	TGM2_HUMAN	7052	TGM2	0.63
ABCA1_HUMAN	19	ABCA1	TF65_HUMAN	5970	RELA	0.63
ABCA1_HUMAN	19	ABCA1	NEMO_HUMAN	8517	IKBKG	0.63
ABCA1_HUMAN	19	ABCA1	ATX10_HUMAN	25814	ATXN10	0.63
ABCA1_HUMAN	19	ABCA1	FUS_HUMAN	2521	FUS	0.63
ABCA1_HUMAN	19	ABCA1		7359	UGP1	0.63
ABCA1_HUMAN	19	ABCA1	HGS_HUMAN	9146	HGS	0.63
ABCA1_HUMAN	19	ABCA1	DHSB_HUMAN	6390	SDHB	0.63
ABCA1_HUMAN	19	ABCA1	CSN5_HUMAN	10987	COPS5	0.63
ABCA1_HUMAN	19	ABCA1	ADO_HUMAN	316	AOX1	0.63
ABCA1_HUMAN	19	ABCA1	LIN7A_HUMAN	8825	LIN7A	0.62
ABCA1_HUMAN	19	ABCA1	KAPCA_HUMAN	5566	PRKACA	0.52
ABCA1_HUMAN	19	ABCA1	DLG5_HUMAN	9231	DLG5	0.52
ABCA1_HUMAN	19	ABCA1	RIMS2_HUMAN	9699	RIMS2	0.52
ABCA1_HUMAN	19	ABCA1	NHRF3_HUMAN	5174	PDZK1	0.52
ABCA1_HUMAN	19	ABCA1	MPP6_HUMAN	51678	MPP6	0.52
ABCA1_HUMAN	19	ABCA1	UBR5_HUMAN	51366	UBR5	0.52
ABCA1_HUMAN	19	ABCA1	CSK21_HUMAN	1457	CSNK2A1	0.52
ABCA1_HUMAN	19	ABCA1	LIMK1_HUMAN	3984	LIMK1	0.52
ABCA1_HUMAN	19	ABCA1	PDLI3_HUMAN	27295	PDLIM3	0.52
ABCA1_HUMAN	19	ABCA1	PLTP_HUMAN	5360	PLTP	0.52
ABCA1_HUMAN	19	ABCA1	LIN7C_HUMAN	55327	LIN7C	0.52
ABCA1_HUMAN	19	ABCA1	GOPC_HUMAN	57120	GOPC	0.52
ABCA1_HUMAN	19	ABCA1	CSK22_HUMAN	1459	CSNK2A2	0.52
ABCA1_HUMAN	19	ABCA1	LMO7_HUMAN	4008	LMO7	0.52
ABCA1_HUMAN	19	ABCA1	PDLI4_HUMAN	8572	PDLIM4	0.52
ABCA1_HUMAN	19	ABCA1	LNX1_HUMAN	84708	LNX1	0.52
ABCA1_HUMAN	19	ABCA1	TIAM1_HUMAN	7074	TIAM1	0.52
ABCA1_HUMAN	19	ABCA1	SHAN1_HUMAN	50944	SHANK1	0.52
ABCA1_HUMAN	19	ABCA1	RPGF6_HUMAN	51735	RAPGEF6	0.52
ABCA1_HUMAN	19	ABCA1	LAP2_HUMAN	55914	ERBB2IP	0.49
ACD10_HUMAN	80724	ACAD10	BASI_HUMAN	682	BSG	0.63
ACD10_HUMAN	80724	ACAD10	P2RY8_HUMAN	286530	P2RY8	0.63
ACD10_HUMAN	80724	ACAD10	PTH1R_HUMAN	5745	PTH1R	0.63
ACD10_HUMAN	80724	ACAD10	NDUAA_HUMAN	4705	NDUFA10	0.63
ACD10_HUMAN	80724	ACAD10	A4_HUMAN	351	APP	0.56
CETP_HUMAN	1071	CETP	EWS_HUMAN	2130	EWSR1	0.73
CETP_HUMAN	1071	CETP	ARPC3_HUMAN	10094	ARPC3	0.63
CETP_HUMAN	1071	CETP	KAPCG_HUMAN	5568	PRKACG	0.63
CETP_HUMAN	1071	CETP	APOA1_HUMAN	335	APOA1	0.62
CETP_HUMAN	1071	CETP	CETP_HUMAN	1071	CETP	0.52
CETP_HUMAN	1071	CETP	LIPL_HUMAN	4023	LPL	0.52
LIPC_HUMAN	3990	LIPC	LRP1_HUMAN	4035	LRP1	0.76
LIPC_HUMAN	3990	LIPC	APOB_HUMAN	338	APOB	0.75
LIPC_HUMAN	3990	LIPC	HOT_HUMAN	137872	ADHFE1	0.63
LIPC_HUMAN	3990	LIPC	LMF1_HUMAN	64788	LMF1	0.63
LIPL_HUMAN	4023	LPL	LRP1_HUMAN	4035	LRP1	0.87
LIPL_HUMAN	4023	LPL	LRP2_HUMAN	4036	LRP2	0.85
LIPL_HUMAN	4023	LPL	PLK1_HUMAN	5347	PLK1	0.76
LIPL_HUMAN	4023	LPL	VLDLR_HUMAN	7436	VLDLR	0.75
LIPL_HUMAN	4023	LPL	SORT_HUMAN	6272	SORT1	0.72
LIPL_HUMAN	4023	LPL	APOA5_HUMAN	116519	APOA5	0.72
LIPL_HUMAN	4023	LPL	LIPL_HUMAN	4023	LPL	0.69
LIPL_HUMAN	4023	LPL	CALR_HUMAN	811	CALR	0.65
LIPL_HUMAN	4023	LPL	ASCC2_HUMAN	84164	ASCC2	0.63
LIPL_HUMAN	4023	LPL	CSN6_HUMAN	10980	COPS6	0.63
LIPL_HUMAN	4023	LPL	LMF1_HUMAN	64788	LMF1	0.63
LIPL_HUMAN	4023	LPL	K1377_HUMAN	57562	KIAA1377	0.63
LIPL_HUMAN	4023	LPL	LC7L2_HUMAN	51631	LUC7L2	0.63
LIPL_HUMAN	4023	LPL	HDBP1_HUMAN	338328	GPIHBP1	0.63
LIPL_HUMAN	4023	LPL	EMD_HUMAN	2010	EMD	0.63
LIPL_HUMAN	4023	LPL	PTN4_HUMAN	5775	PTPN4	0.63
LIPL_HUMAN	4023	LPL	UBE2Z_HUMAN	65264	UBE2Z	0.63
LIPL_HUMAN	4023	LPL	CCND1_HUMAN	595	CCND1	0.63
LIPL_HUMAN	4023	LPL	RL18A_HUMAN	6142	RPL18A	0.63
LIPL_HUMAN	4023	LPL	CUL3_HUMAN	8452	CUL3	0.63
LIPL_HUMAN	4023	LPL	APOC2_HUMAN	344	APOC2	0.62
LIPL_HUMAN	4023	LPL	A4_HUMAN	351	APP	0.56
TMM97_HUMAN	27346	TMEM97	STXB3_HUMAN	6814	STXBP3	0.63
TMM97_HUMAN	27346	TMEM97	EGFR_HUMAN	1956	EGFR	0.63
TMM97_HUMAN	27346	TMEM97	DRA_HUMAN	3122	HLA-DRA	0.63
TMM97_HUMAN	27346	TMEM97	KGUA_HUMAN	2987	GUK1	0.63
TMM97_HUMAN	27346	TMEM97	ELAV1_HUMAN	1994	ELAVL1	0.63
TMM97_HUMAN	27346	TMEM97	A4_HUMAN	351	APP	0.56
ELOV4_HUMAN	6785	ELOVL4	S39A4_HUMAN	55630	SLC39A4	0.63
ELOV4_HUMAN	6785	ELOVL4	ELOV4_HUMAN	6785	ELOVL4	0.63
ELOV4_HUMAN	6785	ELOVL4	LYPD6_HUMAN	130574	LYPD6	0.63
ELOV4_HUMAN	6785	ELOVL4	CERS2_HUMAN	29956	CERS2	0.63
ELOV4_HUMAN	6785	ELOVL4	LYPD3_HUMAN	27076	LYPD3	0.63
APOE_HUMAN	348	APOE	A2MG_HUMAN	2	A2M	0.89
APOE_HUMAN	348	APOE	LRP8_HUMAN	7804	LRP8	0.88
APOE_HUMAN	348	APOE	LDLR_HUMAN	3949	LDLR	0.88
APOE_HUMAN	348	APOE	TAU_HUMAN	4137	MAPT	0.87
APOE_HUMAN	348	APOE	LRP2_HUMAN	4036	LRP2	0.86
APOE_HUMAN	348	APOE	ALBU_HUMAN	213	ALB	0.83
APOE_HUMAN	348	APOE	ECSIT_HUMAN	51295	ECSIT	0.77
APOE_HUMAN	348	APOE	TMCC2_HUMAN	9911	TMCC2	0.77
APOE_HUMAN	348	APOE	HPT_HUMAN	3240	HP	0.77
APOE_HUMAN	348	APOE	CDC37_HUMAN	11140	CDC37	0.76
APOE_HUMAN	348	APOE	PDCD4_HUMAN	27250	PDCD4	0.76
APOE_HUMAN	348	APOE	F10A1_HUMAN	6767	ST13	0.76
APOE_HUMAN	348	APOE	APOE_HUMAN	348	APOE	0.76
APOE_HUMAN	348	APOE	NFM_HUMAN	4741	NEFM	0.75
APOE_HUMAN	348	APOE	LRP1_HUMAN	4035	LRP1	0.75
APOE_HUMAN	348	APOE	PLTP_HUMAN	5360	PLTP	0.74
APOE_HUMAN	348	APOE	SORL_HUMAN	6653	SORL1	0.72
APOE_HUMAN	348	APOE	NOS3_HUMAN	4846	NOS3	0.68
APOE_HUMAN	348	APOE	A4_HUMAN	351	APP	0.66
APOE_HUMAN	348	APOE	VPP4_HUMAN	50617	ATP6V0A4	0.63
APOE_HUMAN	348	APOE	PSN1_HUMAN	5663	PSEN1	0.63
APOE_HUMAN	348	APOE	VCAM1_HUMAN	7412	VCAM1	0.63
APOE_HUMAN	348	APOE	ZN558_HUMAN	148156	ZNF558	0.63
APOE_HUMAN	348	APOE	CS052_HUMAN	90580	C19orf52	0.63
APOE_HUMAN	348	APOE	DPA1_HUMAN	3113	HLA-DPA1	0.63
APOE_HUMAN	348	APOE	IFT57_HUMAN	55081	IFT57	0.63
APOE_HUMAN	348	APOE	RNF32_HUMAN	140545	RNF32	0.63
APOE_HUMAN	348	APOE	ACTG_HUMAN	71	ACTG1	0.63
APOE_HUMAN	348	APOE	CP2CI_HUMAN	1562	CYP2C18	0.63
APOE_HUMAN	348	APOE	IFIT5_HUMAN	24138	IFIT5	0.63
APOE_HUMAN	348	APOE	MMP3_HUMAN	4314	MMP3	0.63
APOE_HUMAN	348	APOE	MAST1_HUMAN	22983	MAST1	0.63
APOE_HUMAN	348	APOE	GCDH_HUMAN	2639	GCDH	0.63
APOE_HUMAN	348	APOE	FXL12_HUMAN	54850	FBXL12	0.63
APOE_HUMAN	348	APOE	ANKH_HUMAN	56172	ANKH	0.63
APOE_HUMAN	348	APOE	ELAV1_HUMAN	1994	ELAVL1	0.63
APOE_HUMAN	348	APOE	IQEC1_HUMAN	9922	IQSEC1	0.63
APOE_HUMAN	348	APOE	VDAC1_HUMAN	7416	VDAC1	0.63
APOE_HUMAN	348	APOE	CP2C8_HUMAN	1558	CYP2C8	0.63
APOE_HUMAN	348	APOE	SYFA_HUMAN	2193	FARSA	0.63
APOE_HUMAN	348	APOE	PIMT_HUMAN	5110	PCMT1	0.63
APOE_HUMAN	348	APOE	RL4_HUMAN	6124	RPL4	0.63
APOE_HUMAN	348	APOE	FOXG1_HUMAN	2290	FOXG1	0.63
APOE_HUMAN	348	APOE	RHEB_HUMAN	6009	RHEB	0.63
APOE_HUMAN	348	APOE	FXYD7_HUMAN	53822	FXYD7	0.63
APOE_HUMAN	348	APOE	PRDX2_HUMAN	7001	PRDX2	0.63
APOE_HUMAN	348	APOE	IFIT3_HUMAN	3437	IFIT3	0.63
APOE_HUMAN	348	APOE	PKHA6_HUMAN	22874	PLEKHA6	0.63
APOE_HUMAN	348	APOE	M1IP1_HUMAN	58526	MID1IP1	0.63
APOE_HUMAN	348	APOE	TYRO3_HUMAN	7301	TYRO3	0.63
APOE_HUMAN	348	APOE	STX1A_HUMAN	6804	STX1A	0.63
APOE_HUMAN	348	APOE	LOXL4_HUMAN	84171	LOXL4	0.63
APOE_HUMAN	348	APOE	ARFG1_HUMAN	55738	ARFGAP1	0.63
APOE_HUMAN	348	APOE	EPN2_HUMAN	22905	EPN2	0.63
APOE_HUMAN	348	APOE	PRAM_HUMAN	84106	PRAM1	0.63
APOE_HUMAN	348	APOE	LONM_HUMAN	9361	LONP1	0.63
APOE_HUMAN	348	APOE	MMRN1_HUMAN	22915	MMRN1	0.63
APOE_HUMAN	348	APOE	PRIO_HUMAN	5621	PRNP	0.59
APOE_HUMAN	348	APOE	SCRB1_HUMAN	949	SCARB1	0.55
APOE_HUMAN	348	APOE	CATB_HUMAN	1508	CTSB	0.52
APOE_HUMAN	348	APOE	LCAT_HUMAN	3931	LCAT	0.52
APOE_HUMAN	348	APOE	CNTF_HUMAN	1270	CNTF	0.52
APOE_HUMAN	348	APOE	CSK21_HUMAN	1457	CSNK2A1	0.52
APOE_HUMAN	348	APOE	VLDLR_HUMAN	7436	VLDLR	0.52
APOE_HUMAN	348	APOE	APOA2_HUMAN	336	APOA2	0.49
APOE_HUMAN	348	APOE	APOB_HUMAN	338	APOB	0.49
APOE_HUMAN	348	APOE	APOC2_HUMAN	344	APOC2	0.49
VLDLR_HUMAN	7436	VLDLR	RELN_HUMAN	5649	RELN	0.9
VLDLR_HUMAN	7436	VLDLR	AMRP_HUMAN	4043	LRPAP1	0.9
VLDLR_HUMAN	7436	VLDLR	SNX17_HUMAN	9784	SNX17	0.83
VLDLR_HUMAN	7436	VLDLR	DAB1_HUMAN	1600	DAB1	0.82
VLDLR_HUMAN	7436	VLDLR	CD36_HUMAN	948	CD36	0.75
VLDLR_HUMAN	7436	VLDLR	MYLIP_HUMAN	29116	MYLIP	0.73
VLDLR_HUMAN	7436	VLDLR	CLUS_HUMAN	1191	CLU	0.67
MOT3_HUMAN	23539	SLC16A8	RAB1A_HUMAN	5861	RAB1A	0.63
MOT3_HUMAN	23539	SLC16A8	DNJB9_HUMAN	4189	DNAJB9	0.63
HYEP_HUMAN	2052	EPHX1	SRPRB_HUMAN	58477	SRPRB	0.63
HYEP_HUMAN	2052	EPHX1	DERL1_HUMAN	79139	DERL1	0.63
HYEP_HUMAN	2052	EPHX1	ATP4A_HUMAN	495	ATP4A	0.63
HYEP_HUMAN	2052	EPHX1	NXF1_HUMAN	10482	NXF1	0.63
HYEP_HUMAN	2052	EPHX1	RING2_HUMAN	6045	RNF2	0.63
HYEP_HUMAN	2052	EPHX1	IQCF1_HUMAN	132141	IQCF1	0.63
HYEP_HUMAN	2052	EPHX1	F176C_HUMAN	59271	FAM176C	0.63
HYEP_HUMAN	2052	EPHX1	TRML2_HUMAN	79865	TREML2	0.63
HYEP_HUMAN	2052	EPHX1	TSN17_HUMAN	26262	TSPAN17	0.63
HYEP_HUMAN	2052	EPHX1	CC50A_HUMAN	55754	TMEM30A	0.63
HYEP_HUMAN	2052	EPHX1	SUMO1_HUMAN	7341	SUMO1	0.63
HYEP_HUMAN	2052	EPHX1	SPIT2_HUMAN	10653	SPINT2	0.63
HYEP_HUMAN	2052	EPHX1	ACHA9_HUMAN	55584	CHRNA9	0.63
HYEP_HUMAN	2052	EPHX1	F1892_HUMAN	9413	FAM189A2	0.63
HYEP_HUMAN	2052	EPHX1	PE2R3_HUMAN	5733	PTGER3	0.63
HYEP_HUMAN	2052	EPHX1	HPDL_HUMAN	84842	HPDL	0.49
HYEP_HUMAN	2052	EPHX1	CARF_HUMAN	55602	CDKN2AIP	0.49
HYEP_HUMAN	2052	EPHX1	DJB11_HUMAN	51726	DNAJB11	0.49
GPX4_HUMAN	2879	GPX4	OTUD5_HUMAN	55593	OTUD5	0.76
GPX4_HUMAN	2879	GPX4	MK13_HUMAN	5603	MAPK13	0.63
GPX4_HUMAN	2879	GPX4	PRDX6_HUMAN	9588	PRDX6	0.63
PON1_HUMAN	5444	PON1	CLUS_HUMAN	1191	CLU	0.67
PON1_HUMAN	5444	PON1	SUMO4_HUMAN	387082	SUMO4	0.63
PON1_HUMAN	5444	PON1	ALBU_HUMAN	213	ALB	0.52
PON1_HUMAN	5444	PON1	APOA1_HUMAN	335	APOA1	0.52
RAX2_HUMAN	84839	RAX2	CRX_HUMAN	1406	CRX	0.74
SKIV2_HUMAN	6499	SKIV2L	EXOS4_HUMAN	54512	EXOSC4	0.79
SKIV2_HUMAN	6499	SKIV2L	WDR1_HUMAN	9948	WDR1	0.73
SKIV2_HUMAN	6499	SKIV2L	EXOSX_HUMAN	5394	EXOSC10	0.7
SKIV2_HUMAN	6499	SKIV2L	WDR61_HUMAN	80349	WDR61	0.67
SKIV2_HUMAN	6499	SKIV2L	CDKL5_HUMAN	6792	CDKL5	0.63
SKIV2_HUMAN	6499	SKIV2L	TSSK2_HUMAN	23617	TSSK2	0.63
SKIV2_HUMAN	6499	SKIV2L	CDK9_HUMAN	1025	CDK9	0.63
SKIV2_HUMAN	6499	SKIV2L	XRN1_HUMAN	54464	XRN1	0.63
SKIV2_HUMAN	6499	SKIV2L	FBXW4_HUMAN	6468	FBXW4	0.63
SKIV2_HUMAN	6499	SKIV2L	GLT13_HUMAN	114805	GALNT13	0.63
SKIV2_HUMAN	6499	SKIV2L	LGR4_HUMAN	55366	LGR4	0.63
SKIV2_HUMAN	6499	SKIV2L	MPPA_HUMAN	23203	PMPCA	0.63
SKIV2_HUMAN	6499	SKIV2L	CD11A_HUMAN	728642	CDK11A	0.63
SKIV2_HUMAN	6499	SKIV2L	EGFR_HUMAN	1956	EGFR	0.63
SKIV2_HUMAN	6499	SKIV2L		27321	TNRC17	0.63
SKIV2_HUMAN	6499	SKIV2L	UBD_HUMAN	10537	UBD	0.63
SKIV2_HUMAN	6499	SKIV2L	RSMB_HUMAN	6628	SNRPB	0.63
SKIV2_HUMAN	6499	SKIV2L	SIR7_HUMAN	51547	SIRT7	0.63
SKIV2_HUMAN	6499	SKIV2L	MYC_HUMAN	4609	MYC	0.63
SKIV2_HUMAN	6499	SKIV2L	TTC37_HUMAN	9652	TTC37	0.62
SKIV2_HUMAN	6499	SKIV2L	ITSN1_HUMAN	6453	ITSN1	0.49
SKIV2_HUMAN	6499	SKIV2L	NDOR1_HUMAN	27158	NDOR1	0.49
SRPK2_HUMAN	6733	SRPK2	RU17_HUMAN	6625	SNRNP70	0.9
SRPK2_HUMAN	6733	SRPK2	U2AF1_HUMAN	7307	U2AF1	0.9
SRPK2_HUMAN	6733	SRPK2	U2AF2_HUMAN	11338	U2AF2	0.9
SRPK2_HUMAN	6733	SRPK2	RBM39_HUMAN	9584	RBM39	0.9
SRPK2_HUMAN	6733	SRPK2	RNPS1_HUMAN	10921	RNPS1	0.89
SRPK2_HUMAN	6733	SRPK2	LUC7L_HUMAN	55692	LUC7L	0.88
SRPK2_HUMAN	6733	SRPK2	U2AFM_HUMAN	8233	ZRSR2	0.88
SRPK2_HUMAN	6733	SRPK2	LC7L2_HUMAN	51631	LUC7L2	0.87
SRPK2_HUMAN	6733	SRPK2	PR38A_HUMAN	84950	PRPF38A	0.86
SRPK2_HUMAN	6733	SRPK2	SNR27_HUMAN	11017	SNRNP27	0.86
SRPK2_HUMAN	6733	SRPK2	SRSF1_HUMAN	6426	SRSF1	0.86
SRPK2_HUMAN	6733	SRPK2	LC7L3_HUMAN	51747	LUC7L3	0.86
SRPK2_HUMAN	6733	SRPK2	SRSF2_HUMAN	6427	SRSF2	0.86
SRPK2_HUMAN	6733	SRPK2	DDX46_HUMAN	9879	DDX46	0.86
SRPK2_HUMAN	6733	SRPK2	ACINU_HUMAN	22985	ACIN1	0.86
SRPK2_HUMAN	6733	SRPK2	RBM23_HUMAN	55147	RBM23	0.85
SRPK2_HUMAN	6733	SRPK2	DHX8_HUMAN	1659	DHX8	0.85
SRPK2_HUMAN	6733	SRPK2	CLK3_HUMAN	1198	CLK3	0.85
SRPK2_HUMAN	6733	SRPK2	ARGL1_HUMAN	55082	ARGLU1	0.85
SRPK2_HUMAN	6733	SRPK2	1433B_HUMAN	7529	YWHAB	0.85
SRPK2_HUMAN	6733	SRPK2	SRPK2_HUMAN	6733	SRPK2	0.84
SRPK2_HUMAN	6733	SRPK2	SRSF6_HUMAN	6431	SRSF6	0.83
SRPK2_HUMAN	6733	SRPK2	SRSF3_HUMAN	6428	SRSF3	0.8
SRPK2_HUMAN	6733	SRPK2	SRSF5_HUMAN	6430	SRSF5	0.8
SRPK2_HUMAN	6733	SRPK2	YTDC1_HUMAN	91746	YTHDC1	0.79
SRPK2_HUMAN	6733	SRPK2	DDX21_HUMAN	9188	DDX21	0.79
SRPK2_HUMAN	6733	SRPK2	MMTA2_HUMAN	79169	C1orf35	0.78
SRPK2_HUMAN	6733	SRPK2	RBM8A_HUMAN	9939	RBM8A	0.78
SRPK2_HUMAN	6733	SRPK2	SRSF8_HUMAN	10929	SRSF8	0.78
SRPK2_HUMAN	6733	SRPK2	SRSF7_HUMAN	6432	SRSF7	0.78
SRPK2_HUMAN	6733	SRPK2	SRRM1_HUMAN	10250	SRRM1	0.78
SRPK2_HUMAN	6733	SRPK2	PABP4_HUMAN	8761	PABPC4	0.78
SRPK2_HUMAN	6733	SRPK2	HNRPC_HUMAN	3183	HNRNPC	0.78
SRPK2_HUMAN	6733	SRPK2	CHTOP_HUMAN	26097	CHTOP	0.75
SRPK2_HUMAN	6733	SRPK2	DHX15_HUMAN	1665	DHX15	0.72
SRPK2_HUMAN	6733	SRPK2	TR150_HUMAN	9967	THRAP3	0.72
SRPK2_HUMAN	6733	SRPK2	DIDO1_HUMAN	11083	DIDO1	0.72
SRPK2_HUMAN	6733	SRPK2	MGN_HUMAN	4116	MAGOH	0.72
SRPK2_HUMAN	6733	SRPK2	PININ_HUMAN	5411	PNN	0.72
SRPK2_HUMAN	6733	SRPK2	SON_HUMAN	6651	SON	0.72
SRPK2_HUMAN	6733	SRPK2	CPSF6_HUMAN	11052	CPSF6	0.72
SRPK2_HUMAN	6733	SRPK2	PABP1_HUMAN	26986	PABPC1	0.72
SRPK2_HUMAN	6733	SRPK2	NOP2_HUMAN	4839	NOP2	0.72
SRPK2_HUMAN	6733	SRPK2	RU1C_HUMAN	6631	SNRPC	0.72
SRPK2_HUMAN	6733	SRPK2	DX39A_HUMAN	10212	DDX39A	0.72
SRPK2_HUMAN	6733	SRPK2	IF4A3_HUMAN	9775	EIF4A3	0.72
SRPK2_HUMAN	6733	SRPK2	ZO2_HUMAN	9414	TJP2	0.72
SRPK2_HUMAN	6733	SRPK2	ARRB2_HUMAN	409	ARRB2	0.72
SRPK2_HUMAN	6733	SRPK2	RNC_HUMAN	29102	RNASEN	0.72
SRPK2_HUMAN	6733	SRPK2	CLASR_HUMAN	11129	CLASRP	0.72
SRPK2_HUMAN	6733	SRPK2	DDX50_HUMAN	79009	DDX50	0.72
SRPK2_HUMAN	6733	SRPK2	ALMS1_HUMAN	7840	ALMS1	0.72
SRPK2_HUMAN	6733	SRPK2	NSG1_HUMAN	27065	D4S234E	0.72
SRPK2_HUMAN	6733	SRPK2	DX39B_HUMAN	7919	DDX39B	0.72
SRPK2_HUMAN	6733	SRPK2	HNRCL_HUMAN	343069	HNRNPCL1	0.72
SRPK2_HUMAN	6733	SRPK2	SMD1_HUMAN	6632	SNRPD1	0.72
SRPK2_HUMAN	6733	SRPK2	BCLF1_HUMAN	9774	BCLAF1	0.72
SRPK2_HUMAN	6733	SRPK2	HNRPM_HUMAN	4670	HNRNPM	0.72
SRPK2_HUMAN	6733	SRPK2	RBBP6_HUMAN	5930	RBBP6	0.72
SRPK2_HUMAN	6733	SRPK2	PCBP1_HUMAN	5093	PCBP1	0.72
SRPK2_HUMAN	6733	SRPK2	SNRPA_HUMAN	6626	SNRPA	0.72
SRPK2_HUMAN	6733	SRPK2	PRP4B_HUMAN	8899	PRPF4B	0.72
SRPK2_HUMAN	6733	SRPK2	RSMB_HUMAN	6628	SNRPB	0.72
SRPK2_HUMAN	6733	SRPK2	HNRH2_HUMAN	3188	HNRNPH2	0.72
SRPK2_HUMAN	6733	SRPK2	CPSF5_HUMAN	11051	NUDT21	0.72
SRPK2_HUMAN	6733	SRPK2	SRRM2_HUMAN	23524	SRRM2	0.72
SRPK2_HUMAN	6733	SRPK2	GBRL1_HUMAN	23710	GABARAPL1	0.7
SRPK2_HUMAN	6733	SRPK2	HOME3_HUMAN	9454	HOMER3	0.7
SRPK2_HUMAN	6733	SRPK2	NSRP1_HUMAN	84081	NSRP1	0.7
SRPK2_HUMAN	6733	SRPK2	LRN4L_HUMAN	221091	LRRN4CL	0.7
SRPK2_HUMAN	6733	SRPK2	HMGN3_HUMAN	9324	HMGN3	0.7
SRPK2_HUMAN	6733	SRPK2	TYDP2_HUMAN	51567	TDP2	0.7
SRPK2_HUMAN	6733	SRPK2	KCNN2_HUMAN	3781	KCNN2	0.7
SRPK2_HUMAN	6733	SRPK2	ABL1_HUMAN	25	ABL1	0.7
SRPK2_HUMAN	6733	SRPK2	MPP3_HUMAN	4356	MPP3	0.7
SRPK2_HUMAN	6733	SRPK2	NCK2_HUMAN	8440	NCK2	0.7
SRPK2_HUMAN	6733	SRPK2	FA76B_HUMAN	143684	FAM76B	0.7
SRPK2_HUMAN	6733	SRPK2	CDK7_HUMAN	1022	CDK7	0.7
SRPK2_HUMAN	6733	SRPK2	SREK1_HUMAN	140890	SREK1	0.7
SRPK2_HUMAN	6733	SRPK2	PAK4_HUMAN	10298	PAK4	0.7
SRPK2_HUMAN	6733	SRPK2	RL39L_HUMAN	116832	RPL39L	0.7
SRPK2_HUMAN	6733	SRPK2	MCLN3_HUMAN	55283	MCOLN3	0.7
SRPK2_HUMAN	6733	SRPK2	TRI41_HUMAN	90933	TRIM41	0.7
SRPK2_HUMAN	6733	SRPK2	SNURF_HUMAN	8926	SNURF	0.7
SRPK2_HUMAN	6733	SRPK2	SLAI2_HUMAN	57606	SLAIN2	0.7
SRPK2_HUMAN	6733	SRPK2	SAHH2_HUMAN	10768	AHCYL1	0.7
SRPK2_HUMAN	6733	SRPK2	WDR69_HUMAN	164781	WDR69	0.7
SRPK2_HUMAN	6733	SRPK2	RL22_HUMAN	6146	RPL22	0.7
SRPK2_HUMAN	6733	SRPK2	TITIN_HUMAN	7273	TTN	0.7
SRPK2_HUMAN	6733	SRPK2	CCG2_HUMAN	10369	CACNG2	0.7
SRPK2_HUMAN	6733	SRPK2	MK_HUMAN	4192	MDK	0.7
SRPK2_HUMAN	6733	SRPK2	TAF7L_HUMAN	54457	TAF7L	0.7
SRPK2_HUMAN	6733	SRPK2	SRSF9_HUMAN	8683	SRSF9	0.7
SRPK2_HUMAN	6733	SRPK2	SRS12_HUMAN	135295	SRSF12	0.7
SRPK2_HUMAN	6733	SRPK2	E41LA_HUMAN	64097	EPB41L4A	0.7
SRPK2_HUMAN	6733	SRPK2	D42E1_HUMAN	93517	SDR42E1	0.7
SRPK2_HUMAN	6733	SRPK2	CP078_HUMAN	123970	C16orf78	0.7
SRPK2_HUMAN	6733	SRPK2	CBX5_HUMAN	23468	CBX5	0.7
SRPK2_HUMAN	6733	SRPK2	FGF12_HUMAN	2257	FGF12	0.7
SRPK2_HUMAN	6733	SRPK2	MAGB1_HUMAN	4112	MAGEB1	0.7
SRPK2_HUMAN	6733	SRPK2	ABC3C_HUMAN	27350	APOBEC3C	0.7
SRPK2_HUMAN	6733	SRPK2	RL41_HUMAN	6171	RPL41	0.7
SRPK2_HUMAN	6733	SRPK2	PSA3_HUMAN	5684	PSMA3	0.7
SRPK2_HUMAN	6733	SRPK2	AMERL_HUMAN	83607	AMMECR1L	0.7
SRPK2_HUMAN	6733	SRPK2	SELS_HUMAN	55829	SELS	0.7
SRPK2_HUMAN	6733	SRPK2	PPIL1_HUMAN	51645	PPIL1	0.7
SRPK2_HUMAN	6733	SRPK2	BAIP2_HUMAN	10458	BAIAP2	0.7
SRPK2_HUMAN	6733	SRPK2	BORG4_HUMAN	23580	CDC42EP4	0.7
SRPK2_HUMAN	6733	SRPK2	CSAG1_HUMAN	158511	CSAG1	0.7
SRPK2_HUMAN	6733	SRPK2	MAPK5_HUMAN	8550	MAPKAPK5	0.7
SRPK2_HUMAN	6733	SRPK2	STON1_HUMAN	11037	STON1	0.7
SRPK2_HUMAN	6733	SRPK2	ADPRH_HUMAN	141	ADPRH	0.7
SRPK2_HUMAN	6733	SRPK2	NGLY1_HUMAN	55768	NGLY1	0.7
SRPK2_HUMAN	6733	SRPK2	ENOX2_HUMAN	10495	ENOX2	0.7
SRPK2_HUMAN	6733	SRPK2	ARC1B_HUMAN	10095	ARPC1B	0.7
SRPK2_HUMAN	6733	SRPK2	RSRC2_HUMAN	65117	RSRC2	0.7
SRPK2_HUMAN	6733	SRPK2	BCE1_HUMAN	7091	TLE4	0.7
SRPK2_HUMAN	6733	SRPK2	SORCN_HUMAN	6717	SRI	0.7
SRPK2_HUMAN	6733	SRPK2	DRG1_HUMAN	4733	DRG1	0.7
SRPK2_HUMAN	6733	SRPK2	SP16H_HUMAN	11198	SUPT16H	0.7
SRPK2_HUMAN	6733	SRPK2	NXT2_HUMAN	55916	NXT2	0.7
SRPK2_HUMAN	6733	SRPK2	TRA2B_HUMAN	6434	TRA2B	0.7
SRPK2_HUMAN	6733	SRPK2	T2EA_HUMAN	2960	GTF2E1	0.7
SRPK2_HUMAN	6733	SRPK2	TNIP2_HUMAN	79155	TNIP2	0.7
SRPK2_HUMAN	6733	SRPK2	ZRAB2_HUMAN	9406	ZRANB2	0.7
SRPK2_HUMAN	6733	SRPK2	ZMAT4_HUMAN	79698	ZMAT4	0.7
SRPK2_HUMAN	6733	SRPK2	TCOF_HUMAN	6949	TCOF1	0.7
SRPK2_HUMAN	6733	SRPK2	CC28A_HUMAN	25901	CCDC28A	0.7
SRPK2_HUMAN	6733	SRPK2	DDX6_HUMAN	1656	DDX6	0.7
SRPK2_HUMAN	6733	SRPK2	RNF4_HUMAN	6047	RNF4	0.7
SRPK2_HUMAN	6733	SRPK2	BRD3_HUMAN	8019	BRD3	0.7
SRPK2_HUMAN	6733	SRPK2	YPEL2_HUMAN	388403	YPEL2	0.7
SRPK2_HUMAN	6733	SRPK2	UB2E2_HUMAN	7325	UBE2E2	0.7
SRPK2_HUMAN	6733	SRPK2	RIT2_HUMAN	6014	RIT2	0.7
SRPK2_HUMAN	6733	SRPK2	MB212_HUMAN	10586	MAB21L2	0.7
SRPK2_HUMAN	6733	SRPK2	CD046_HUMAN	201725	C4orf46	0.7
SRPK2_HUMAN	6733	SRPK2	RWD2B_HUMAN	10069	RWDD2B	0.7
SRPK2_HUMAN	6733	SRPK2	RSRC1_HUMAN	51319	RSRC1	0.7
SRPK2_HUMAN	6733	SRPK2	EVI5L_HUMAN	115704	EVI5L	0.7
SRPK2_HUMAN	6733	SRPK2	HIRP3_HUMAN	8479	HIRIP3	0.7
SRPK2_HUMAN	6733	SRPK2	PDE7B_HUMAN	27115	PDE7B	0.7
SRPK2_HUMAN	6733	SRPK2	E41L1_HUMAN	2036	EPB41L1	0.7
SRPK2_HUMAN	6733	SRPK2	IFIT5_HUMAN	24138	IFIT5	0.7
SRPK2_HUMAN	6733	SRPK2	CCD97_HUMAN	90324	CCDC97	0.7
SRPK2_HUMAN	6733	SRPK2	CQ085_HUMAN	55421	C17orf85	0.7
SRPK2_HUMAN	6733	SRPK2	TR10C_HUMAN	8794	TNFRSF10C	0.7
SRPK2_HUMAN	6733	SRPK2	CR025_HUMAN	147339	C18orf25	0.7
SRPK2_HUMAN	6733	SRPK2	OCEL1_HUMAN	79629	OCEL1	0.7
SRPK2_HUMAN	6733	SRPK2	CBLN4_HUMAN	140689	CBLN4	0.7
SRPK2_HUMAN	6733	SRPK2	NOP16_HUMAN	51491	NOP16	0.7
SRPK2_HUMAN	6733	SRPK2	TRA2A_HUMAN	29896	TRA2A	0.7
SRPK2_HUMAN	6733	SRPK2	DNJC8_HUMAN	22826	DNAJC8	0.7
SRPK2_HUMAN	6733	SRPK2	AR6P4_HUMAN	51329	ARL6IP4	0.7
SRPK2_HUMAN	6733	SRPK2	IF1AY_HUMAN	9086	EIF1AY	0.7
SRPK2_HUMAN	6733	SRPK2	LCE3D_HUMAN	84648	LCE3D	0.7
SRPK2_HUMAN	6733	SRPK2	U1SBP_HUMAN	11066	SNRNP35	0.7
SRPK2_HUMAN	6733	SRPK2	TPD52_HUMAN	7163	TPD52	0.7
SRPK2_HUMAN	6733	SRPK2	CA063_HUMAN	57035	C1orf63	0.7
SRPK2_HUMAN	6733	SRPK2	VRK1_HUMAN	7443	VRK1	0.7
SRPK2_HUMAN	6733	SRPK2	CAND1_HUMAN	55832	CAND1	0.7
SRPK2_HUMAN	6733	SRPK2	NUP50_HUMAN	10762	NUP50	0.7
SRPK2_HUMAN	6733	SRPK2	PTBP1_HUMAN	5725	PTBP1	0.7
SRPK2_HUMAN	6733	SRPK2	APEX1_HUMAN	328	APEX1	0.7
SRPK2_HUMAN	6733	SRPK2	RBM15_HUMAN	64783	RBM15	0.7
SRPK2_HUMAN	6733	SRPK2	HBS1L_HUMAN	10767	HBS1L	0.7
SRPK2_HUMAN	6733	SRPK2	MARHA_HUMAN	162333	2016-03-10	0.7
SRPK2_HUMAN	6733	SRPK2	CLD19_HUMAN	149461	CLDN19	0.7
SRPK2_HUMAN	6733	SRPK2	NC2A_HUMAN	10589	DRAP1	0.7
SRPK2_HUMAN	6733	SRPK2	EGLN2_HUMAN	112398	EGLN2	0.7
SRPK2_HUMAN	6733	SRPK2	RIT1_HUMAN	6016	RIT1	0.7
SRPK2_HUMAN	6733	SRPK2	CHD2_HUMAN	1106	CHD2	0.7
SRPK2_HUMAN	6733	SRPK2	CLK1_HUMAN	1195	CLK1	0.7
SRPK2_HUMAN	6733	SRPK2	GBRAP_HUMAN	11337	GABARAP	0.7
SRPK2_HUMAN	6733	SRPK2	AAPK1_HUMAN	5562	PRKAA1	0.7
SRPK2_HUMAN	6733	SRPK2	WDR5_HUMAN	11091	WDR5	0.7
SRPK2_HUMAN	6733	SRPK2	PPIA_HUMAN	5478	PPIA	0.7
SRPK2_HUMAN	6733	SRPK2	DPOLB_HUMAN	5423	POLB	0.7
SRPK2_HUMAN	6733	SRPK2	LCA5_HUMAN	167691	LCA5	0.7
SRPK2_HUMAN	6733	SRPK2	NPM2_HUMAN	10361	NPM2	0.7
SRPK2_HUMAN	6733	SRPK2	ERN1_HUMAN	2081	ERN1	0.7
SRPK2_HUMAN	6733	SRPK2	NELFE_HUMAN	7936	RDBP	0.7
SRPK2_HUMAN	6733	SRPK2	ERCC3_HUMAN	2071	ERCC3	0.7
SRPK2_HUMAN	6733	SRPK2	FOXN3_HUMAN	1112	FOXN3	0.7
SRPK2_HUMAN	6733	SRPK2	AURKA_HUMAN	6790	AURKA	0.7
SRPK2_HUMAN	6733	SRPK2	PELI1_HUMAN	57162	PELI1	0.7
SRPK2_HUMAN	6733	SRPK2	SC23B_HUMAN	10483	SEC23B	0.7
SRPK2_HUMAN	6733	SRPK2	RTF1_HUMAN	23168	RTF1	0.7
SRPK2_HUMAN	6733	SRPK2	CCM2_HUMAN	83605	CCM2	0.7
SRPK2_HUMAN	6733	SRPK2	NSE4A_HUMAN	54780	NSMCE4A	0.7
SRPK2_HUMAN	6733	SRPK2	CHERP_HUMAN	10523	CHERP	0.7
SRPK2_HUMAN	6733	SRPK2	F90A1_HUMAN	55138	FAM90A1	0.7
SRPK2_HUMAN	6733	SRPK2	RT06_HUMAN	64968	MRPS6	0.7
SRPK2_HUMAN	6733	SRPK2	GP114_HUMAN	221188	GPR114	0.7
SRPK2_HUMAN	6733	SRPK2	RHG12_HUMAN	94134	ARHGAP12	0.7
SRPK2_HUMAN	6733	SRPK2	ES8L3_HUMAN	79574	EPS8L3	0.7
SRPK2_HUMAN	6733	SRPK2	ALKB3_HUMAN	221120	ALKBH3	0.7
SRPK2_HUMAN	6733	SRPK2	DBF4B_HUMAN	80174	DBF4B	0.7
SRPK2_HUMAN	6733	SRPK2	UBD_HUMAN	10537	UBD	0.7
SRPK2_HUMAN	6733	SRPK2	CSKP_HUMAN	8573	CASK	0.7
SRPK2_HUMAN	6733	SRPK2	IKKA_HUMAN	1147	CHUK	0.7
SRPK2_HUMAN	6733	SRPK2	YPEL3_HUMAN	83719	YPEL3	0.7
SRPK2_HUMAN	6733	SRPK2	CLIC5_HUMAN	53405	CLIC5	0.68
SRPK2_HUMAN	6733	SRPK2	TM14A_HUMAN	28978	TMEM14A	0.68
SRPK2_HUMAN	6733	SRPK2	ADAP1_HUMAN	11033	ADAP1	0.68
SRPK2_HUMAN	6733	SRPK2	CC037_HUMAN	56941	C3orf37	0.68
SRPK2_HUMAN	6733	SRPK2	OR5A1_HUMAN	219982	OR5A1	0.68
SRPK2_HUMAN	6733	SRPK2	CA174_HUMAN	339448	C1orf174	0.68
SRPK2_HUMAN	6733	SRPK2	SRS10_HUMAN	10772	SRSF10	0.68
SRPK2_HUMAN	6733	SRPK2	ATAT_HUMAN	79969	ATAT1	0.68
SRPK2_HUMAN	6733	SRPK2	CD53_HUMAN	963	CD53	0.68
SRPK2_HUMAN	6733	SRPK2	DNJB7_HUMAN	150353	DNAJB7	0.68
SRPK2_HUMAN	6733	SRPK2	ACHA5_HUMAN	1138	CHRNA5	0.68
SRPK2_HUMAN	6733	SRPK2	SERF1_HUMAN	728492, 8293	SERF1B, SERF1A	0.68
SRPK2_HUMAN	6733	SRPK2	TRUB1_HUMAN	142940	TRUB1	0.68
SRPK2_HUMAN	6733	SRPK2	RT11_HUMAN	64963	MRPS11	0.68
SRPK2_HUMAN	6733	SRPK2	ZN321_HUMAN	399669	ZNF321	0.68
SRPK2_HUMAN	6733	SRPK2	FXR2_HUMAN	9513	FXR2	0.63
SRPK2_HUMAN	6733	SRPK2	SNIP1_HUMAN	79753	SNIP1	0.63
SRPK2_HUMAN	6733	SRPK2	CUL3_HUMAN	8452	CUL3	0.63
SRPK2_HUMAN	6733	SRPK2	LUZP4_HUMAN	51213	LUZP4	0.63
SRPK2_HUMAN	6733	SRPK2	ZN193_HUMAN	7746	ZNF193	0.63
SRPK2_HUMAN	6733	SRPK2	BMI1_HUMAN	648	BMI1	0.63
SRPK2_HUMAN	6733	SRPK2	AT5F1_HUMAN	515	ATP5F1	0.63
SRPK2_HUMAN	6733	SRPK2	LZTS2_HUMAN	84445	LZTS2	0.63
SRPK2_HUMAN	6733	SRPK2	DGCR8_HUMAN	54487	DGCR8	0.63
SRPK2_HUMAN	6733	SRPK2	ESR1_HUMAN	2099	ESR1	0.63
SRPK2_HUMAN	6733	SRPK2	CTBL1_HUMAN	56259	CTNNBL1	0.63
SRPK2_HUMAN	6733	SRPK2	CDK13_HUMAN	8621	CDK13	0.63
SRPK2_HUMAN	6733	SRPK2	VAV2_HUMAN	7410	VAV2	0.63
SRPK2_HUMAN	6733	SRPK2	PAF_HUMAN	9768	KIAA0101	0.63
SRPK2_HUMAN	6733	SRPK2	CLK2_HUMAN	1196	CLK2	0.63
SRPK2_HUMAN	6733	SRPK2	BARD1_HUMAN	580	BARD1	0.63
SRPK2_HUMAN	6733	SRPK2	AES_HUMAN	166	AES	0.63
SRPK2_HUMAN	6733	SRPK2	A4_HUMAN	351	APP	0.56
SRPK2_HUMAN	6733	SRPK2	SRPK1_HUMAN	6732	SRPK1	0.55
SRPK2_HUMAN	6733	SRPK2	CF134_HUMAN	79969	C6orf134	0.52
SRPK2_HUMAN	6733	SRPK2	PR40A_HUMAN	55660	PRPF40A	0.52
ZBT41_HUMAN	360023	ZBTB41	ELAV1_HUMAN	1994	ELAVL1	0.63
ERCC6_HUMAN	2074	ERCC6	P53_HUMAN	7157	TP53	0.9
ERCC6_HUMAN	2074	ERCC6	ERCC8_HUMAN	1161	ERCC8	0.89
ERCC6_HUMAN	2074	ERCC6	ERCC5_HUMAN	2073	ERCC5	0.88
ERCC6_HUMAN	2074	ERCC6	XPA_HUMAN	7507	XPA	0.87
ERCC6_HUMAN	2074	ERCC6	RPB1_HUMAN	5430	POLR2A	0.86
ERCC6_HUMAN	2074	ERCC6	SYF1_HUMAN	56949	XAB2	0.78
ERCC6_HUMAN	2074	ERCC6	RPA1_HUMAN	25885	POLR1A	0.73
ERCC6_HUMAN	2074	ERCC6	PARP1_HUMAN	142	PARP1	0.73
ERCC6_HUMAN	2074	ERCC6	DDB1_HUMAN	100290337, 1642	LOC100290337, DDB1	0.73
ERCC6_HUMAN	2074	ERCC6	SUMO2_HUMAN	6613	SUMO2	0.73
ERCC6_HUMAN	2074	ERCC6	H31_HUMAN	8350, 8351, 8352, 8353, 8354, 8355, 8356, 8357, 8358, 8968	HIST1H3A, HIST1H3D, HIST1H3C, HIST1H3E, HIST1H3I, HIST1H3G, HIST1H3J, HIST1H3H, HIST1H3B, HIST1H3F	0.72
ERCC6_HUMAN	2074	ERCC6	H4_HUMAN	121504, 554313, 8294, 8359, 8360, 8361, 8362, 8363, 8364, 8365, 8366, 8367, 8368, 8370	HIST4H4, HIST2H4B, HIST1H4I, HIST1H4A, HIST1H4D, HIST1H4F, HIST1H4K, HIST1H4J, HIST1H4C, HIST1H4H, HIST1H4B, HIST1H4E, HIST1H4L, HIST2H4A	0.72
ERCC6_HUMAN	2074	ERCC6	H2A1B_HUMAN	3012, 8335	HIST1H2AE, HIST1H2AB	0.72
ERCC6_HUMAN	2074	ERCC6	H2B1B_HUMAN	3018	HIST1H2BB	0.72
ERCC6_HUMAN	2074	ERCC6	ERCC2_HUMAN	2068	ERCC2	0.7
ERCC6_HUMAN	2074	ERCC6	KAT2B_HUMAN	8850	KAT2B	0.65
ERCC6_HUMAN	2074	ERCC6	BRCA1_HUMAN	672	BRCA1	0.65
ERCC6_HUMAN	2074	ERCC6	CSN6_HUMAN	10980	COPS6	0.63
ERCC6_HUMAN	2074	ERCC6	CUL4B_HUMAN	8450	CUL4B	0.63
ERCC6_HUMAN	2074	ERCC6	CBX4_HUMAN	8535	CBX4	0.63
ERCC6_HUMAN	2074	ERCC6	CAND1_HUMAN	55832	CAND1	0.63
ERCC6_HUMAN	2074	ERCC6	CUL4A_HUMAN	8451	CUL4A	0.63
ERCC6_HUMAN	2074	ERCC6	HMGN1_HUMAN	3150	HMGN1	0.63
ERCC6_HUMAN	2074	ERCC6	CSN3_HUMAN	8533	COPS3	0.63
ERCC6_HUMAN	2074	ERCC6	SSBP_HUMAN	6742	SSBP1	0.63
ERCC6_HUMAN	2074	ERCC6	UBP7_HUMAN	7874	USP7	0.63
ERCC6_HUMAN	2074	ERCC6	DPOD1_HUMAN	5424	POLD1	0.63
ERCC6_HUMAN	2074	ERCC6	RFA1_HUMAN	6117	RPA1	0.63
ERCC6_HUMAN	2074	ERCC6	OGG1_HUMAN	4968	OGG1	0.63
ERCC6_HUMAN	2074	ERCC6	H2A2C_HUMAN	8338	HIST2H2AC	0.63
ERCC6_HUMAN	2074	ERCC6	XPF_HUMAN	2072	ERCC4	0.63
ERCC6_HUMAN	2074	ERCC6	ERCC3_HUMAN	2071	ERCC3	0.63
ERCC6_HUMAN	2074	ERCC6	CUL7_HUMAN	9820	CUL7	0.63
ERCC6_HUMAN	2074	ERCC6	PCNA_HUMAN	5111	PCNA	0.63
ERCC6_HUMAN	2074	ERCC6	BAZ1B_HUMAN	9031	BAZ1B	0.63
ERCC6_HUMAN	2074	ERCC6	CSN4_HUMAN	51138	COPS4	0.63
ERCC6_HUMAN	2074	ERCC6	CBX6_HUMAN	23466	CBX6	0.63
ERCC6_HUMAN	2074	ERCC6	RNF11_HUMAN	26994	RNF11	0.63
ERCC6_HUMAN	2074	ERCC6	MDM2_HUMAN	4193	MDM2	0.63
ERCC6_HUMAN	2074	ERCC6	HECW2_HUMAN	57520	HECW2	0.63
ERCC6_HUMAN	2074	ERCC6	T2EB_HUMAN	2961	GTF2E2	0.52
ERCC6_HUMAN	2074	ERCC6	CHK2_HUMAN	11200	CHEK2	0.52
ERCC6_HUMAN	2074	ERCC6	NFKB1_HUMAN	4790	NFKB1	0.49
SPEF2_HUMAN	79925	SPEF2	APOA1_HUMAN	335	APOA1	0.72
SPEF2_HUMAN	79925	SPEF2	IGHA1_HUMAN	3493	IGHA1	0.63
TSN10_HUMAN	83882	TSPAN10	ADA10_HUMAN	102	ADAM10	0.63
TSN10_HUMAN	83882	TSPAN10	P53_HUMAN	7157	TP53	0.63
TSN10_HUMAN	83882	TSPAN10	DHB13_HUMAN	345275	HSD17B13	0.63
DR9C7_HUMAN	121214	SDR9C7	HSF2_HUMAN	3298	HSF2	0.63
DR9C7_HUMAN	121214	SDR9C7	PLK2_HUMAN	10769	PLK2	0.63
DR9C7_HUMAN	121214	SDR9C7	DPPA4_HUMAN	55211	DPPA4	0.63
RDH1_HUMAN	5959	RDH5	RLBP1_HUMAN	6017	RLBP1	0.85
RDH1_HUMAN	5959	RDH5	ELAV1_HUMAN	1994	ELAVL1	0.63
RDH1_HUMAN	5959	RDH5	DDI2_HUMAN	84301	DDI2	0.63
RDH1_HUMAN	5959	RDH5	HERC3_HUMAN	8916	HERC3	0.63
RDH1_HUMAN	5959	RDH5	UB2G1_HUMAN	7326	UBE2G1	0.63
RDH1_HUMAN	5959	RDH5	NDK8_HUMAN	283458	NME2P1	0.63
RDH1_HUMAN	5959	RDH5	RGR_HUMAN	5995	RGR	0.62
RDH1_HUMAN	5959	RDH5	RDH1_HUMAN	5959	RDH5	0.52
ABCA4_HUMAN	24	ABCA4	CNGB1_HUMAN	1258	CNGB1	0.8
didn't find FBLN6 in the database, skipped it
didn't find B3GLCT in the database, skipped it
didn't find RAD51B in the database, skipped it
didn't find KMT2E in the database, skipped it
didn't find NELFE in the database, skipped it
didn't find BCO1 in the database, skipped it
