# Supplementary material for: Simple and complex retinal dystrophies are associated with profoundly different disease networks
Source: Sci Rep. 2017 Jan 31;7:41835. doi: 10.1038/srep41835 (PMC5282568; doi:10.1038/srep41835)
Supplement: Supplementary Table S3 [file srep41835-s4.xls]

## Sheet: HPD
Supplementary Table S3. Pathway information obtained from the HPD database.
RD gene	Nr. of pathways	pathway details ->
ABCA1	4	HDL-mediated lipid transport	ABCG and ABCA Regulation of Sterol Metabolism	ABC transporters	RXR and RAR hetrodimerization with other nuclear receptor
ABCA4	1	ABC transporters
ABCA7	1	ABC transporters
ACAD10	0	nd
ACE	3	Renin-angiotensin system	Renin-angiotensin system	Renin-Angiotensin Pathway
ADAM9	0	nd
ADAMTS9	0	nd
AHI1	0	nd
AIPL1	0	nd
APOE	5	Reelin Pathway (Cajal-Retzius cells)	Alzheimer?s Disease Pathway	Alzheimer's disease	Reelin Pathway (Cajal-Retzius cells)	Chylomicron-mediated lipid transport
ARHGAP21	0	nd
ARL6	0	nd
ARMS2	0	nd
ASPM	0	nd
ATXN7	0	nd
B3GLCT	0	nd
BAIAP2L2	0	nd
BBS1	0	nd
BBS10	0	nd
BBS12	0	nd
BBS2	0	nd
BBS4	0	nd
BBS5	0	nd
BBS7	0	nd
BCAR1	27	IGF1 pathway	EPHA2 forward signaling	Endothelins	Leukocyte transendothelial migration	FAK1 Signaling	VEGF and S-1P Signaling	erk and pi-3 kinase are necessary for collagen binding in corneal epithelia	angiotensin ii mediated activation of jnk pathway via pyk2 dependent signaling	Chemokine Signaling	integrin signaling pathway	Signaling events mediated by PTP1B	Integrin Pathway	Paxillin Interactions	pten dependent cell cycle arrest and apoptosis	links between pyk2 and map kinases	Integrins in angiogenesis	PDGFR-beta signaling pathway	Signaling events mediated by PRL	Paxillin-dependent events mediated by a4b1	vegf hypoxia and angiogenesis	Paxillin-independent events mediated by a4b1 and a4b7	PI3K Signaling	Transendothelial Migration of Leukocytes	LPA receptor mediated events	Osteopontin-mediated events	CCKBR-Gastrin Stimulated Signaling	Yersinia Infection
BCO1	0	nd
BEST1	0	nd
C2	10	Initial triggering of complement	Classical Complement Pathway	lectin induced complement pathway	Complement cascade	Activation of C3 and C5	Systemic lupus erythematosus	Lectin Induced Complement Pathway	classical complement pathway	Complement and coagulation cascades	Complement Pathway
C20orf85	0	nd
C2ORF71	0	nd
C3	13	alternative complement pathway	Classical Complement Pathway	Immunoregulatory interactions between a Lymphoid and a non-Lymphoid cell	lectin induced complement pathway	Activation of C3 and C5	Systemic lupus erythematosus	Alternative Complement Pathway	Phagocytosis of Microbes	Alternative complement activation	Lectin Induced Complement Pathway	classical complement pathway	Complement and coagulation cascades	Complement Pathway
C8ORF37	0	nd
C9	10	alternative complement pathway	Classical Complement Pathway	lectin induced complement pathway	Systemic lupus erythematosus	Alternative Complement Pathway	Lectin Induced Complement Pathway	classical complement pathway	Terminal pathway of complement	Complement and coagulation cascades	Complement Pathway
CA4	1	Nitrogen metabolism
CABP4	1	Visual Cycle in Retinal Rods
CACNA1F	1	Intracellular Calcium Signaling
CACNA2D4	1	MAPK signaling pathway
CD46	1	Complement and coagulation cascades
CDH23	4	GSK3 Signaling	G12/G13 in Cellular Signaling	WNT Signaling	S-1P Stimulated Signaling
CDHR1	0	nd
CEP290	0	nd
CERKL	0	nd
CETP	1	HDL-mediated lipid transport
CFB	5	cAMP Signaling in N. crassa	Alternative Complement Pathway	Alternative complement activation	Complement and coagulation cascades	Complement Pathway
CFH	1	Complement and coagulation cascades
CFHR1	0	nd
CFHR2	0	nd
CFHR3	0	nd
CFHR4	0	nd
CFHR5	0	nd
CFI	1	Complement and coagulation cascades
CHM	0	nd
CHST6	2	Glycan structures - biosynthesis 1	Keratan sulfate biosynthesis
CLRN1	0	nd
CNGA1	2	Visual signal transduction: Rods	Visual Cycle in Retinal Rods
CNGB1	2	Olfactory Signal Transduction	Visual Cycle in Retinal Rods
CNGB3	2	Visual signal transduction: Cones	Visual Cycle in Retinal Rods
CNN2	0	nd
CNNM4	0	nd
COL10A1	0	nd
COL4A3	4	regulators of bone mineralization	platelet amyloid precursor protein pathway	Integrins in angiogenesis	intrinsic prothrombin activation pathway
COL4A4	6	regulators of bone mineralization	platelet amyloid precursor protein pathway	ECM-receptor interaction	intrinsic prothrombin activation pathway	Small cell lung cancer	Focal adhesion
COL4A5	3	regulators of bone mineralization	intrinsic prothrombin activation pathway	platelet amyloid precursor protein pathway
COL8A1	0	nd
CRB1	0	nd
CRX	0	nd
CST3	0	nd
CTRB1	0	nd
CTRB2	0	nd
CX3CR1	8	Akt Signaling	Chemokine Signaling	Tec Kinases Signaling	Cytokine-cytokine receptor interaction	Molecular Mechanisms of Cancer	Antioxidant Action of Vitamin-C	PI3K Signaling	STAT3 Pathway
CXCR1	13	Akt Signaling	Chemokine Signaling	Tec Kinases Signaling	Cytokine-cytokine receptor interaction	Epithelial cell signaling in Helicobacter pylori infection	Agranulocyte Adhesion and Diapedesis	Peptide ligand-binding receptors	Granulocyte Adhesion and Diapedesis	Molecular Mechanisms of Cancer	Antioxidant Action of Vitamin-C	PI3K Signaling	Transendothelial Migration of Leukocytes	STAT3 Pathway
DDR1	28	Estrogen Pathway	Akt Signaling	Breast Cancer Regulation by Stathmin1	GSK3 Signaling	p38 Signaling	Endothelin-1 Signaling Pathway	eNOS Signaling	Paxillin Interactions	CDC42 Pathway	p53 Signaling	Actin Nucleation by ARP-WASP Complex	ERK Signaling	Ras Pathway	MAPK Signaling	Activation of cAMP-Dependent PKA	Molecular Mechanisms of Cancer	Intracellular Calcium Signaling	Rho Family GTPases	JNK Pathway	Actin Nucleation and Branching	P2Y Receptor Signaling	PI3K Signaling	14-3-3 Induced Intracellular Signaling	Yersinia Infection	GPCR Pathway	mTOR Pathway	NFAT in Immune Response	JAK/STAT Pathway
DFNB31	0	nd
DHDDS	2	N-Glycan biosynthesis	Terpenoid biosynthesis
ELOVL4	0	nd
EPHX1	1	Metabolism of xenobiotics by cytochrome P450
ERCC6	6	Nucleotide Excision Repair Pathway	Transcription-coupled NER (TC-NER)	Nucleotide excision repair	DNA Repair Mechanism	Dual incision reaction in TC-NER	Formation of transcription-coupled NER (TC-NER) repair complex
ERCC8	7	Nucleotide Excision Repair Pathway	Transcription-coupled NER (TC-NER)	Formation of transcription-coupled NER (TC-NER) repair complex	Nucleotide excision repair	Dual incision reaction in TC-NER	Ubiquitin mediated proteolysis	DNA Repair Mechanism
EYS	0	nd
F13B	5	Blood Coagulation Cascade	Extrinsic Prothrombin Activation Pathway	Common Pathway	Complement and coagulation cascades	Intrinsic Prothrombin Activation Pathway
FAM161A	0	nd
FBLN5	0	nd
FBLN6	0	nd
FILIP1L	0	nd
FSCN2	0	nd
GNAT1	2	Visual signal transduction: Rods	visual signal transduction
GPR179	0	nd
GPR98	0	nd
GPX4	2	Glutathione metabolism	Arachidonic acid metabolism
GRK1	7	Chemokine Signaling	Visual Cycle in Retinal Rods	visual signal transduction	Visual signal transduction: Cones	PKA Signaling	Activation of cAMP-Dependent PKA	Visual signal transduction: Rods
GRM6	0	nd
GUCA1A	4	Visual Cycle in Retinal Rods	Olfactory transduction	visual signal transduction	Olfactory Signal Transduction
GUCA1B	1	Olfactory transduction
GUCY2D	16	Visual Cycle in Retinal Rods	Signaling in Gap Junctions	Intracellular Calcium Signaling	CRHR Pathway	eNOS Signaling	Sertoli-Sertoli Cell Junction Dynamic	Folate biosynthesis	Olfactory Signal Transduction	Visual signal transduction: Rods	Purine metabolism	Long-term depression	Antiproliferative Role of SSTR2	Relaxin Pathway	Visual signal transduction: Cones	Riboflavin metabolism	Gap junction
HMCN1	0	nd
HSPH1	0	nd
HTRA1	0	nd
IDH3B	3	Citrate cycle (TCA cycle)	Lysine biosynthesis	D-Glutamine and D-glutamate metabolism
IER3	0	nd
IMPDH1	1	Conversion of cytosolic inosine 5'-monophosphate (IMP), NAD+, and H2O to xanthosine 5'-monophosphate (XMP) and NADH + H+
IMPG2	0	nd
INPP5E	0	nd
KCNV2	0	nd
KLHL7	0	nd
KMT2E	0	nd
LCA5	0	nd
LIPC	2	Fatty acid metabolism	Glycerolipid metabolism
LPL	9	role of ppar-gamma coactivators in obesity and thermogenesis	Fatty acid metabolism	PPAR signaling pathway	Retinol Metabolism in Human Liver	visceral fat deposits and the metabolic syndrome	Glycerolipid metabolism	Alzheimer's disease	Chylomicron-mediated lipid transport	LDL Oxidation in Atherogenesis
LRAT	5	Visual Cycle in Retinal Rods	Visual signal transduction: Rods	Retinol Metabolism in Human Liver	Visual signal transduction: Cones	Retinol metabolism
LRIT3	0	nd
LRP6	12	multi-step regulation of transcription by pitx2	Presenilin action in Notch and Wnt signaling	Wnt signaling	Canonical Wnt signaling pathway	Wnt signaling pathway	Molecular Mechanisms of Cancer	inactivation of gsk3 by akt causes accumulation of b-catenin in alveolar macrophages	wnt lrp6 signalling	segmentation clock	wnt signaling pathway	WNT Signaling	Reelin Pathway (Cajal-Retzius cells)
MAK	0	nd
MAP2	0	nd
MERTK	1	Cell surface interactions at the vascular wall
MKKS	0	nd
MKS1	0	nd
MMP19	7	Inhibition of Matrix Metalloproteinases	Agranulocyte Adhesion and Diapedesis	Bacterial Meningitis	Granulocyte Adhesion and Diapedesis	Pathogenesis of Rheumatoid Arthritis	C. pneumoniae Infection in Atherosclerosis	Transendothelial Migration of Leukocytes
MMP9	18	Leukocyte transendothelial migration	Inhibition of Matrix Metalloproteinases	Syndecan-4-mediated signaling events	Relaxin Pathway	Agranulocyte Adhesion and Diapedesis	inhibition of matrix metalloproteinases	Plasma membrane estrogen receptor signaling	Bladder cancer	Granulocyte Adhesion and Diapedesis	Pathogenesis of Rheumatoid Arthritis	FGF signaling pathway	amb2 Integrin signaling	Airway Pathology in COPD	C. pneumoniae Infection in Atherosclerosis	Transendothelial Migration of Leukocytes	LPA receptor mediated events	Osteopontin-mediated events	Inhibition of Angiogenesis by TSP1
MYO7A	0	nd
MYRIP	0	nd
NDP	0	nd
NELFE	14	Formation of the Early Elongation Complex	Formation of the HIV-1 Early Elongation Complex	Pausing and recovery of Tat-mediated HIV-1 elongation	Formation of HIV-1 elongation complex containing HIV-1 Tat	Pausing and recovery of elongation	Tat-mediated elongation of the HIV-1 transcript	Pausing and recovery of HIV-1 elongation	Formation of RNA Pol II elongation complex	Abortive elongation of HIV-1 transcript in the absence of Tat	Elongation arrest and recovery	HIV-1 elongation arrest and recovery	HIV-1 Transcription Elongation	RNA Polymerase II Transcription Elongation	Tat-mediated HIV-1 elongation arrest and recovery
NPLOC4	0	nd
NR2E3	0	nd
NRL	0	nd
NYX	0	nd
OAT	8	Catabolic Pathway for Arginine,Histidine,Glutamate,Glutamine and Proline	Proline synthesis	Ornithine and proline metabolism	Arginine and proline metabolism	D-Arginine and D-ornithine metabolism	Proline catabolism	Biosynthesis of Proline in Bacteria	Ornithine metabolism
OFD1	0	nd
OTX2	0	nd
PCDH15	0	nd
PDE6A	3	Visual Cycle in Retinal Rods	Visual signal transduction: Rods	visual signal transduction
PDE6B	3	Visual Cycle in Retinal Rods	Visual signal transduction: Rods	visual signal transduction
PDE6C	1	Visual signal transduction: Cones
PDE6G	4	Visual Cycle in Retinal Rods	Purine metabolism	Visual signal transduction: Rods	visual signal transduction
PEX1	0	nd
PEX7	0	nd
PHYH	0	nd
PILRA	0	nd
PILRB	0	nd
PITPNM3	0	nd
PLEKHA1	2	ICos-ICosL Pathway in T-Helper Cell	PI3K Signaling in B-Lymphocyte
PON1	0	nd
PRCD	0	nd
PRLR	4	Neuroactive ligand-receptor interaction	Signaling events mediated by PTP1B	Cytokine-cytokine receptor interaction	Jak-STAT signaling pathway
PROM1	0	nd
PRPF3	0	nd
PRPF31	0	nd
PRPF6	2	mRNA Splicing - Major Pathway	mRNA Splicing - Minor Pathway
PRPF8	2	mRNA Splicing - Major Pathway	mRNA Splicing - Minor Pathway
PRPH2	0	nd
PTHB1	0	nd
PTPN11	40	IGF1 pathway	Neurotrophic factor-mediated Trk receptor signaling	Leukocyte transendothelial migration	IL-6 Pathway	insulin signaling pathway	Fc-epsilon receptor I signaling in mast cells	IL2 signaling events mediated by STAT5	Signaling events mediated by Stem cell factor receptor (c-Kit)	TCR signaling in naive CD4+ T cells	Chronic myeloid leukemia	Epithelial cell signaling in Helicobacter pylori infection	igf-1 signaling pathway	Integrins in angiogenesis	PDGFR-beta signaling pathway	IL6-mediated signaling events	PECAM1 interactions	Adipocytokine signaling pathway	Natural killer cell mediated cytotoxicity	Prolactin Signaling	cell to cell adhesion signaling	Signaling events mediated by VEGFR1 and VEGFR2	Signaling events regulated by Ret tyrosine kinase	Renal cell carcinoma	HGF Pathway	IL2 signaling events mediated by PI3K	FGF signaling pathway	Angiopoietin receptor Tie2-mediated signaling	Insulin Pathway	VEGFR1 specific signals	the co-stimulatory signal during t-cell activation	IL2-mediated signaling events	Signaling events activated by Hepatocyte Growth Factor Receptor (c-Met)	Jak-STAT signaling pathway	Epithelial Adherens Junctions	PDGF Pathway	il 6 signaling pathway	EPO signaling pathway	IFN-gamma pathway	Gab1 signalosome	JAK/STAT Pathway
PVRL2	3	Cell adhesion molecules (CAMs)	Adherens junction	Immunoregulatory interactions between a Lymphoid and a non-Lymphoid cell
RAD51B	1	Homologous recombination
RAX2	0	nd
RBP3	0	nd
RD3	0	nd
RDH12	5	Visual Cycle in Retinal Rods	Visual signal transduction: Rods	Retinol Metabolism in Human Liver	Visual signal transduction: Cones	Retinol metabolism
RDH5	3	Visual Cycle in Retinal Rods	Retinol Metabolism in Human Liver	Retinol metabolism
RGR	0	nd
RHO	3	Visual Cycle in Retinal Rods	Visual signal transduction: Rods	visual signal transduction
RIMS1	2	Effects of Botulinum toxin	Glutamate Neurotransmitter Release Cycle
RLBP1	0	nd
ROM1	0	nd
RORB	1	Melatonin Signaling
RP1	2	Epithelial Adherens Junctions	Remodeling of Adherens Junctions
RP1L1	0	nd
RP2	0	nd
RP9	0	nd
RPE65	2	Retinol metabolism	Visual Cycle in Retinal Rods
RPGR	0	nd
RPGRIP1	0	nd
RS1	0	nd
SAG	3	Visual signal transduction: Rods	Ubiquitin mediated proteolysis	Visual Cycle in Retinal Rods
SDR9C7	0	nd
SEMA4A	1	Axon guidance
SKIV2L	0	nd
SLC16A8	0	nd
SLC24A1	2	Visual signal transduction: Rods	Visual Cycle in Retinal Rods
SNRNP200	4	mRNA Splicing - Major Pathway	mRNA Splicing - Minor Pathway	Folate biosynthesis	Starch and sucrose metabolism
SOD2	2	FoxO family signaling	erythropoietin mediated neuroprotection through nf-kb
SPATA7	0	nd
SPEF2	0	nd
SRPK2	0	nd
TGFBR1	45	PTEN Pathway	CREB Pathway	PPAR Pathway	TGF-beta receptor signaling	Activation of PKC through GPCR	SMAD Signaling Network	Cellular Apoptosis Pathway	Signaling Involved in Cardiac Hypertrophy	Apoptotic Pathways in Synovial Fibroblasts	Breast Cancer Regulation by Stathmin1	p38 Signaling	MAPK Family Pathway	tgf beta signaling pathway	Glypican 1 network	Nuclear Receptor Activation by Vitamin-A	TGF-Beta Pathway	PAK Pathway	Renin-Angiotensin Pathway	ctcf: first multivalent nuclear factor	p70S6K Signaling	Rac1 Pathway	TOB in T-Cell Signaling	eIF2 Pathway	Epithelial Tight Junctions	PKA Signaling	Phospholipase-C Pathway	MAPK Signaling	Molecular Mechanisms of Cancer	ERK5 Signaling	p53 Mediated Apoptosis	NTHi-Induced Signaling	Antioxidant Action of Vitamin-C	Activation of PKA through GPCR	Actin-Based Motility by Rho Family GTPases	Signaling by TGF beta	Epithelial Adherens Junctions	Mitochondrial Apoptosis	IL-2 Gene Expression in Activated and Quiescent T-Cells	Glucocorticoid Receptor Signaling	Telomerase Components in Cell Signaling	PI3K Signaling	alk in cardiac myocytes	nfkb activation by nontypeable hemophilus influenzae	cAMP Pathway	Inhibition of Angiogenesis by TSP1
TIMP3	39	GSK3 Signaling	cAMP Pathway	CREB Pathway	p53 Mediated Apoptosis	14-3-3 Induced Intracellular Signaling	Renin-Angiotensin Pathway	p53 signaling pathway	Epithelial Adherens Junctions	PAK Pathway	Telomerase Components in Cell Signaling	Intracellular Calcium Signaling	PPAR Pathway	eNOS Signaling	PTEN Pathway	Antioxidant Action of Vitamin-C	ERK5 Signaling	ERK Signaling	Rho Family GTPases	Activation of PKC through GPCR	Mitochondrial Apoptosis	Breast Cancer Regulation by Stathmin1	Cellular Apoptosis Pathway	eIF2 Pathway	MAPK Signaling	Phospholipase-C Pathway	inhibition of matrix metalloproteinases	Molecular Mechanisms of Cancer	Paxillin Interactions	Nuclear Receptor Activation by Vitamin-A	Apoptotic Pathways in Synovial Fibroblasts	Activation of cAMP-Dependent PKA	Akt Signaling	Tec Kinases Signaling	p70S6K Signaling	Rap1 Pathway	Inhibition of Matrix Metalloproteinases	Activation of PKA through GPCR	PI3K Signaling	Actin-Based Motility by Rho Family GTPases
TLR3	16	TRAF Pathway	Toll-like receptor signaling pathway	Tec Kinases Signaling	ER-Mediated Phagocytosis	toll-like receptor pathway	NF-KappaB Family Pathway	TREM1 Pathway	NF-KappaB (p50/p65) Pathway	Toll-Like Receptors Pathway	Phagocytosis of Microbes	TLR-TRIF Pathway	Pathogenesis of Rheumatoid Arthritis	Viral dsRNA:TLR3:TRIF Complex Activates RIP1	Viral dsRNA:TLR3:TRIF Complex Activates TBK1	Toll Like Receptor 3 (TLR3) Cascade	TRAF6 Mediated Induction of the antiviral cytokine IFN-alpha/beta cascade
TLR4	31	TRAM Cascade	HMGB1 Pathway	Murine MSP-STK Signaling	iNOS Signaling	Toll Comparative Pathway	TRAF Pathway	Toll-like receptor signaling pathway	14-3-3 Induced Apoptosis	Tec Kinases Signaling	ER-Mediated Phagocytosis	toll-like receptor pathway	Mal Cascade	NF-KappaB Family Pathway	MIF Regulation of Innate Immune Cells	LPS Stimulated MAPK Signaling	TREM1 Pathway	NF-KappaB (p50/p65) Pathway	MSP-RON Signaling	Toll Like Receptor 4 (TLR4) Cascade	MIF Action Through Endocytic Pathway	Toll-Like Receptors Pathway	IL-10 Pathway	Phagocytosis of Microbes	TLR-TRIF Pathway	Pathogenesis of Rheumatoid Arthritis	inactivation of gsk3 by akt causes accumulation of b-catenin in alveolar macrophages	Pathogenic Escherichia coli infection	nf-kb signaling pathway	PI3K Signaling in B-Lymphocyte	PI3K Signaling	MIF Mediated Glucocorticoid Regulation
TMEM216	0	nd
TMEM97	0	nd
TNFRSF10A	21	TRAIL Pathway	TRAIL signaling pathway	Apoptosis	Cellular Apoptosis Pathway	Akt Signaling	Tec Kinases Signaling	p38 Signaling	Cytokine-cytokine receptor interaction	TGF-Beta Pathway	Natural killer cell mediated cytotoxicity	TNF Superfamily Pathway	Molecular Mechanisms of Cancer	all-trans-Retinoic Acid Mediated Apoptosis	Antioxidant Action of Vitamin-C	JNK Pathway	Glucocorticoid Receptor Signaling	PI3K Signaling	Apoptosis through Death Receptors	STAT3 Pathway	JAK/STAT Pathway	PGC1Alpha Pathway
TOPORS	0	nd
TRIM32	1	Ubiquitin mediated proteolysis
TRPM1	0	nd
TRPM3	0	nd
TSPAN10	0	nd
TSPAN12	0	nd
TTC8	0	nd
TULP1	0	nd
USH1C	1	chaperones modulate interferon signaling pathway
USH1G	0	nd
USH2A	0	nd
USH3A	0	nd
VEGFA	23	actions of nitric oxide in the heart	hypoxia-inducible factor in the cardivascular system	HIF-1-alpha transcription factor network	VEGF and S-1P Signaling	Relaxin Pathway	Glypican 1 network	Cytokine-cytokine receptor interaction	S1P3 pathway	Integrins in angiogenesis	Signaling events mediated by VEGFR1 and VEGFR2	Pancreatic cancer	Renal cell carcinoma	Bladder cancer	VEGFR1 specific signals	S1P1 pathway	Focal adhesion	VEGF signaling pathway	vegf hypoxia and angiogenesis	Neurophilin interactions with VEGF and VEGFR	mTOR signaling pathway	VEGF Family Ligands and Receptor Interactions	mTOR Pathway	Inhibition of Angiogenesis by TSP1
VLDLR	3	Lissencephaly gene (LIS1) in neuronal migration and development	Reelin signaling pathway	Reelin Pathway (Cajal-Retzius cells)
VTN	7	Integrin cell surface interactions	Integrins in angiogenesis	Phagocytosis of Microbes	amb2 Integrin signaling	Focal adhesion	FOXA1 transcription factor network	ECM-receptor interaction
ZBTB41	0	nd
ZNF513	0	nd
