# Supplementary material for: Simple and complex retinal dystrophies are associated with profoundly different disease networks
Source: Sci Rep. 2017 Jan 31;7:41835. doi: 10.1038/srep41835 (PMC5282568; doi:10.1038/srep41835)
Supplement: Supplementary Table S4 [file srep41835-s5.xls]

## Sheet: Sheet1
Supplementary Table S4. Processes and modulators in the physiological condition, during ageing, and in AMD pathogenesis.
Compartent	Process/state NORMAL	Process/state DISEASE	Reference for change in process	Modifier 1	Reference Modifier 1	Modifier 2	Reference Modifier 2
Circulation	Inflammation processes (normal)	Pro-inflammatory state	PMID: 26292978	Ageing	PMID: 26292978	Cytokine pathway/ Complement pathway (C9, CFI, C3, C2, CFB, CFH, CFHR1, CFHR4, CFHR3, CFHR5, CFHR2, EPHX1, F13B, CD46)	PMID: 17640961
Circulation	Nutrient composition normal	Abnormal lipid profile	PMID: 24608419	Ageing	PMID: 11133878	Cholesterol Pathway (ABCA1, APOE, CETP, LIPC, LPL)	http://webvision.med.utah.edu/book/part-xii-cell-biology-of-retinal-degenerations/age-related-macular-degeneration-amd/
Choroid	Normal thickness	Decreased thickness	PMID: 26632821	Ageing	PMID: 26632821	Matrix metalloproteinase pathway (TIMP3)	PMID: 24519422/ PMID: 26931413
Chorio- capillaris	Capillary density (normal)	Capillary density (decreased)	PMID: 8188481	Ageing	PMID: 8188481
Chorio-capillaris	C5-C9 deposition (normal)	Increased complement membrane attack complex (MAC) (C5, C6, C7, C8, C9)	PMID: 26368849
Chorio- capillaris	Nutrient homeostasis (normal)	Nutrient homeostasis (compromised)	PMID: 20044062	Capillary density (decreased) (Chorio-capillaris)	PMID: 20044062	Increased thickness (Bruch’s membrane)	PMID: 20044062
Bruch’s membrane	Nutrient homeostasis (normal)	Nutrient homeostasis (compromised)	PMID: 20044062	Increased thickness (Bruch’s membrane)	PMID: 20044062	Capillary density (decreased) (Chorio-capillaris)	PMID: 20044062
Bruch’s membrane	No perforation by vessels	Perforation by vessels	PMID: 22542780	VEGF pathway (VEGFA) (Choriocapillaris)	PMID: 22542780
Bruch’s membrane	Normal thickness	Increased thickness	PMID: 8188481	Ageing	PMID: 8188481	p38 pathway (TNFRSF10A)	PMID: 26744326
Bruch’s membrane	Nutrient homeostasis (normal)	Nutrient homeostasis (compromised)	PMID: 20044062	Decreased thickness (Choroid)	PMID: 20044062
Bruch’s membrane	Collagen levels (normal)	Collagen levels (decreased)	PMID: 17586493	ECM turnover (compromised) (Extracellular matrix)	Collagen levels (decreased)
Bruch's membrane	Few small hard drusen only	Increased number and size of drusen	PMID: 10365048
RPE	Light absorption (pigmentation normal)	Light absorption (No/less pigmentation)	PMID: 19668732	UV light	PMID: 15987797	Melanin pathway/PKA pathway (MYRIP, DDR1, TIMP3)	PMID: 20381640
RPE	Epithelial transport (normal)	Epithelial transport (decreases)	PMID: 19668732	Increased thickness (Bruch’s membrane)	PMID: 8188481
RPE	Nutrient homeostasis (normal)	Nutrient homeostasis (compromised)	PMID: 19668732	Decreased thickness (Choroid)	PMID: 19668732
RPE	Phagocytosis (normal)	Phagocytosis (compromised)	PMID: 18199972	Increased thickness (Bruch’s membrane)	PMID: 18199972
RPE	RPE (present)	RPE (not/less present)	PMID: 11450762	Ageing	PMID: 11450762
RPE	Lysosomal function	Changes in acidification	PMID: 3596992/ PMID: 18235027
RPE	Maintenance of barrier function	Disturbed barrier function	PMID: 11450762
RPE	Control of reactive oxygen species	Oxidative stress	PMID: 26881021
RPE	Macular RPE attached	Macular RPE not attached (pigment epithelial detachment)	PMID: 3310342	Ageing	PMID: 3310342
RPE	Energy metabolism in mitochondria (normal)	Energy metabolism in mitochondria (reduced)	PMID: 26427491	Ageing	PMID: 26427491
RPE	Visual cycle (normal)	Visual cycle (comprimised)	PMID: 25712131/PMID: 15749821/ PMID: 10825191/ PMID: 22319134	Visual cycle (ABCA4, ELOVL4, RDH5, SDR9C7)	PMID: 25712131/PMID: 15749821/ PMID: 10825191/ PMID: 22319134
RPE/Extracellular matrix	ECM turnover (normal)	ECM turnover (compromised)	PMID: 24346621 /PMID: 11587915
PR outer segment	Rhodopsin levels (normal)	Rhodopsin levels (low)	PMID: 9098287	Ageing	PMID: 9098287
PR outer segment	length (normal)	length (short)	MID: 17640405	Ageing	MID: 17640405
PR inner segment	Hypoxic state (no)	Hypoxic state (yes)	PMID: 21079736	Ageing	PMID: 21079736	HIF/ iNOS pathway (TIMP3, DDR1, TLR4)	PMID: 21079736
PR inner segment	Energy metabolism (normal)	Energy metabolism (compromised)	http://webvision.med.utah.edu/book/part-ii-anatomy-and-physiology-of-the-retina/the-retinal-pigment-epithelium/	Energy metabolism in mitochondria (reduced)	http://webvision.med.utah.edu/book/part-ii-anatomy-and-physiology-of-the-retina/the-retinal-pigment-epithelium/
Microglia	Inflammation processes (normal)	Pro-inflammatory	PMID: 23493481	Ageing	PMID: 23493481	Ret pathway (PTPN11)
