# Supplementary material for: Simple and complex retinal dystrophies are associated with profoundly different disease networks
Source: Sci Rep. 2017 Jan 31;7:41835. doi: 10.1038/srep41835 (PMC5282568; doi:10.1038/srep41835)
Supplement: Supplementary Table S5 [file srep41835-s6.xls]

## Sheet: Sheet1
Supplementary Table S5. Assembly of a list of genes associated to AMD.
van Lookeren Campagne et al, 2014	OMIM database (http://www.omim.org/) '"Macular degeneration 1 to 15"	Genetics Home Reference (http://ghr.nlm.nih.gov/condition/age-related-macular-degeneration) (Macular Degeneration)	Genetics Home Reference (http://ghr.nlm.nih.gov/condition/age-related-macular-degeneration) (Macular Degeneration-related genes)	Genetics of Age-related Macular Degeneration (http://emedicine.medscape.com/article/1940442-overview)	AMD-related genes (from Retina international) (Zhang et al, BioMed Res Int, ID523415, 2013)	Fritsche et al, Annu Rev Genomics Hum Genet, 15, 151-171, 2014	Textbook Age related Macular Degeneration (Jennifer, I. Lim)	Fritsche et al. 2016, Nat Genet, 48, 134-43		Final AMD gene list
gene	gene	gene	gene	gene	gene	gene	gene	gene		Nr.	Gene ID
								ABCA1		1	ABCA1
ABCA4	ABCA4		ABCA4		ABCA4					2	ABCA4
								ABCA7		3	ABCA7
								ACAD10		4	ACAD10
ACE							ACE			5	ACE
					ADAMTS9	ADAMTS9		ADAMTS9		6	ADAMTS9
	APOE		APOE		APOE	APOE	APOE	APOE		7	APOE
								ARHGAP21		8	ARHGAP21
	ARMS2	ARMS2	ARMS2	ARMS2	ARMS2	ARMS2		ARMS2		9	ARMS2
			ASPM							10	ASPM
					B3GALTL/ B3GLCT	B3GALTL/ B3GLCT		B3GLCT		11	B3GLCT
BAIAP2L2						BAIAP2L2				12	BAIAP2L2
								BCAR1		13	BCAR1
								BCO1		14	BCO1
			BEST1							15	BEST1
	C2		C2	C2	C2	C2	C2	C2		16	C2
								C20orf85		17	C20orf85
	C3		C3	C3	C3	C3	C3	C3		18	C3
	C9					C9		C9		19	C9
								CD46		20	CD46
			CETP		CETP	CETP		CETP		21	CETP
	CFB		CFB		CFB	CFB	CFB	CFB		22	CFB
	CFH	CFH	CFH	CFH	CFH	CFH	CFH	CFH		23	CFH
	CFHR1				CFHR1		CFHR1	CFHR1		24	CFHR1
CFHR2			CFHR2							25	CFHR2
CFHR3	CFHR3				CFHR3		CFHR3			26	CFHR3
CFHR4			CFHR4							27	CFHR4
CFHR5			CFHR5							28	CFHR5
	CFI		CFI	CFI	CFI			CFI		29	CFI
								CNN2		30	CNN2
					COL10A1	COL10A1		COL10A1		31	COL10A1
								COL4A3		32	COL4A3
					COL8A1	COL8A1		COL8A1		33	COL8A1
CST3	CST3						CST3			34	CST3
								CTRB1		35	CTRB1
								CTRB2		36	CTRB2
CX3CR1	CX3CR1		CX3CR1							37	CX3CR1
CXCR1							CXCR1			38	CXCR1
DDR1					DDR1					39	DDR1
ELOVL4			ELOVL4							40	ELOVL4
EPHX1							EPHX1			41	EPHX1
ERCC6	ERCC6		ERCC6		ERCC6					42	ERCC6
F13B			F13B							43	F13B
FBLN5	FBLN5		FBLN5		FBLN5		FBLN5			44	FBLN5
FBLN6					FBLN6		FBLN6			45	FBLN6
FILIP1L					FILIP1L					46	FILIP1L
								GPX4		47	GPX4
HMCN1	HMCN1		HMCN1		HMCN1					48	HMCN1
								HSPH1		49	HSPH1
	HTRA1	HTRA1	HTRA1	HTRA1	HTRA1	HTRA1	HTRA1	HTRA1		50	HTRA1
IER3					IER3			IER3		51	IER3
								KMT2E		52	KMT2E
			LIPC	LIPC	LIPC	LIPC		LIPC		53	LIPC
								LPL		54	LPL
LRP6							LRP6			55	LRP6
MAP2			MAP2							56	MAP2
								MMP19		57	MMP19
							MMP9	MMP9		58	MMP9
								MYRIP		59	MYRIP
								NELFE		60	NELFE
								NPLOC4		61	NPLOC4
								PILRA		62	PILRA
								PILRB		63	PILRB
PLEKHA1	PLEKHA1						PLEKHA1			64	PLEKHA1
PON1							PON1			65	PON1
								PRLR		66	PRLR
								PTPN11		67	PTPN11
								PVRL2		68	PVRL2
					RAD51B	RAD51B		RAD51B		69	RAD51B
RAX2	RAX2				RAX2					70	RAX2
								RDH5		71	RDH5
								RORB		72	RORB
								SDR9C7		73	SDR9C7
								SKIV2L		74	SKIV2L
					SLC16A8			SLC16A8		75	SLC16A8
SOD2							SOD2			76	SOD2
								SPEF2		77	SPEF2
								SRPK2		78	SRPK2
					TGFBR1	TGFBR1		TGFBR1		79	TGFBR1
			TIMP3	TIMP3	TIMP3	TIMP3		TIMP3		80	TIMP3
TLR3	TLR4				TLR3					81	TLR3
TLR4					TLR4		TLR4			82	TLR4
								TMEM97		83	TMEM97
					TNFRSF10A	TNFRSF10A		TNFRSF10A		84	TNFRSF10A
								TRPM3		85	TRPM3
								TSPAN10		86	TSPAN10
					VEGFA	VEGFA	VEGFA	VEGFA		87	VEGFA
VLDLR							VLDLR			88	VLDLR
								VTN		89	VTN
								ZBTB41		90	ZBTB41
